# Supplementary material for: Comparative Transcriptomics Provides Insight into the Neuroendocrine Regulation of Spawning in the Black-Lip Rock Oyster (Saccostrea echinata)
Source: Int J Mol Sci. 2025 Oct 15;26(20):10032. doi: 10.3390/ijms262010032 (PMC12564202; doi:10.3390/ijms262010032)
Supplement: Supplementary file 1 [file ijms-26-10032-s001.zip]

Archive with 8 entries (8 files):
- Figure S1 &S2.pdf
- File S1.xlsx
- File S2.xlsx
- File S3.xlsx
- File S4.xlsx
- File S5.xlsx
- Table S1.pdf
- Table_S2.pdf
