# Supplementary material for: Comparative Transcriptomics Provides Insight into the Neuroendocrine Regulation of Spawning in the Black-Lip Rock Oyster (Saccostrea echinata)
Source: Int J Mol Sci. 2025 Oct 15;26(20):10032. doi: 10.3390/ijms262010032 (PMC12564202; doi:10.3390/ijms262010032)
Supplement: Supplementary file 1 [file ijms-26-10032-s001.zip › File S1.xlsx]

## Sheet: Neurpeptide genes
Neuropeptide gene name	ID	Protein Sequences
APGWa	contig_140434	MESASIFLIVAALVIGIVSTDDELRDKRRPGWGKRSDIDLETDYTDSIMEKRKPGWGKRDMNELEMNKRKPGWGKRAGLNSEYFDKRSPGWGKRNFKEDIKSFVDKRRPGWGKRTADLLDSLNNEISKRAPGWGKRSEMEKRKPGWGKRTFPEPSDKDSTYSNLPYDISDILNKRAPGWGKRSSDIFVERRRPGWGKRAPGWGKRSNEPTCQDIDLEIQRLLNTILKLEEERRSLCDKQSMTSGEFESLE
Buccalin	contig_46225	MWPTNYANIVFGCICLVQVFVFAVSQHLDLNNEDLTKHLDNIKFLNKQTEKGSPKHTDDSFDFENSDLGELTDEDKRALDRYSFFGGLGKRGLDRYNFFGGIGKRALDKYGFFGGIGKRALDRYGFAGSLGKRGLDRYSFMGGIGKRGLDRYGFAGSLGKRALDRYGFIGSLGKRKLDRFGFMGGLGKRRLDSHRFFGGLGKRAADQYENQGSASSAETPQLYTGEKPMQKRLYPYWYYRQSGRPIFTQTRGIDRFSFAARLGRR
Wwamide	contig_86374	MHCDLHQLYLSCVILSLVKVCSSLRTKQIETSVTGRDIVKRHAGVSNGYGEELDGYDLDPKRDNYNWDQFPAWGKRQAKRRWSSFGTWGKRGWLDRLISANNNWGKRWKSMSNSWGKRQAPMEYDGLNDEYVNVEKRSVNSKSRNKRSISSDPTSDKTEEKRRWSSLAPWGKRSDDAEKRRWSSLSAWGKRSEPESLNSQDSEEDFTKRKWSSLSAWGKRNNPENLLNSDEITKRKWSSFTSWGKRGLPSDISKRLTTYWRQRLLQDSGPWMERRGWNALTSWGK
LFRFa	contig_86141	METKTLLIWVLAALLALIDVSNGSKESKLSHEESEVKSIKRRSDPMDDITDTYEFSNEDLNELVKKGSLFRFGKRGGLFRFGKRGEEEKRGSLFRFGKRTDGYYVSPYGSSEGIPDRDDKRGSLFRFGKRSSLFRFGRSVDNEKPHMPFRFGREEENEI
LRNFVamide	contig_51782	MSFYVFLYILVALLNVCCISKVLSIGQNTDSSSQVSDQETDDTAVTKRRYGDDDFQKRLRYFIGKRADAEDKEEEKRMRYFLGKRFILDSDVNKRLRYFLGKRDSSGEDKRMRYFLGKRQDGAADEDLEKRMRYFLGKRGSGIEIDPALQKRMRYFLGKRTRYFLGKRADDGTQQNTESDDELSKRMRYFLGKRDGTRYFLGKRLRYFLG
LASGLVamide	contig_98593	VQSPHSVLSLILLTLAIFCIDGTTGIVEDEKLSRNKRMLDRVGSGFIKRESDPKIEELVPRLKYYLAQMASEEDDQNLPEKADKRTFDRLGMGLLKKRRLDRLSMGLLKRDDGASGNYDEDVYADDLGDEDIDKRYFDRLSSGFIKREDPGKRYLDRLNSDFIRRSTFDRLGSGFIKRRFDRLGSGFIKRRFDRLNSGFLKRNFDRLSSGFIKRRGFDRLSSGFIKRQEMDKRRLDRLGSGFL
Pyrokinin	contig_125782	MLVTRITSFMLLFALLSNTEAKPTSTLRQKRAPKYFYFPRMGRSAFYFPRMGRNNGPQPNPYKHYPLLSSNEQLGNQDLESIDMPETNEHSFGQPAPYKQNLPVSKSQILPSQGDDSMPGDICCSAGVSRVWGLKDLKPRHLCSAKKCCIGLTSKVYVASDLTVYELCVSDTAEQPLETKS
LPH-1	contig_12836	MKVKMLLLWSILLVSFTTASVIHNPTTAIQESSALVCENSLLTLDCEKKKGVIRISRANYGRFSLGTCNSLGATDGWNVRCMQPESKRIVAERCDGHPKCNITASNEVFGDPCVNTFKYLQVYYKCEPRKVTPAPPTTTKSTTTTTTGTTTTRKATTTTPLRRVCDAVYIEEKNWPYTNVGDVASMKCPPPKVGTVTWRCTGAGWQGKRPDDSKCQLPVTEPTSGTTTTPKIRFCEETESQGVIWPQVRVGTEVKRPCPEGKLGEMTWKCTGRGWKGRQPDTSNCVSPWLNSIDERVNSSASSIEDIADQLKQQTDTHNLGAGDLEKMNNIITKMGQGFKISGTPNKEEKRQRLEKFTKNIAETGSNVLSEKQSNSWEELPDDKKTQVAASFLVSMETT…
LPH-2	contig_6899	CVAAVFDVSHLMVRRSKRNTLSMWEKLILVCVVSILIANNLVQSTPTCTPPWTKVHRGCYLFKKDLVTWYEARQTCQNAGGHLASMSSKAETVRVLLNIHPLIRTMSMRQWWLGLSLNKEIAKWKWEDGTDLQTTVIAWKPGEPNNSLRKEECGEMNIAGKLNDQKCDKLNPFICEQYPPTVTSPATTTGPSETTSLQTTAATENHIHTVKTTTFFNLNQAFTDDPTHEEPSTTDKNLAASTSVIMTTKDDKTVYTEHHLSDSQTDSKMTPEPSSIVKNTPRPSPTYPKTSMLNVSNQHNTSMASTQFHKTQHSPSTTRTTENQDKNGCSALEAYDISWPRASNGEVVSRPCKTGPGFATWKCDDVRAEWMGRPSIEDCVSKNLMRILNQKLVTTEDVS…
Pedal peptide	contig_137757	MNFKVSTHEVIFLVLALLLNYAFSQPPPPSSESEQLDKNRDETNEVKQAEQSNNQEEFEEKKFDSIGGSRGMSGFNKKNAHSGKRRQKENTKKSFDSIGGPRGLMGFNKRYYDSIGGSRGLQGFN
PKYMDT	contig_80267	MEMSMSAMLYSGLVLVLVSSAVSVPIDVARDTESDQHLEDKRPKYMDTRDLDTFQKLVYLALKGLVEEGKLNPDMMATSSESYFDNQAEEESKNKISNEKRGHLRICVRRSGSRFFPYPCFRG
GGNG	contig_113456	MRNSSSFVLVGATLCVYFSVQLSSVTAAKCKGPWANHMCFGGNGKRSWSPSRQEVDKRADDMGRTLLRSVLLKRLNSFPTEEKYYNDLDSFYPLDSDISDKDDSSIKEQEIREFLQEQLLKREMAALTDEEEYFR
Conopressin	contig_136993	MQKMEYCKTFPLNLTQFCLVLLALMTVSNCCFIRNCPPGGKRSMDIISRPGKACMACGPGLQGQCVGPDICCGPFGCFMGTSQSSVCEKENESTVACAVSGPPCGSRNQGNCVADGICCDPGACSFNSKCKSNTEPKDVQIFSLLKALGLLETKAYNNADMS
Allatotropin	contig_146852	MVKVVLVTVLLTICVIVDCFPHTNTKIRQKRGFRQSIVDRMGHGFGKRANTDIYDTYLTKTPDLMTVDELTTNILNSEELARAIVKKFIDLDGDGIISTTELLRPTS
CCAP-1	contig_71066	MCNTMSYQQSAFLVACFGILTIFSFCQCSGLTDGNEYLQKVENTKQNVNKMAALLAEELMKEDNPSSESREKRVFCNGFFGCSNGRKRSQSGSLDIAPFNYPIDEPEVQPSFRKRLFCNTGGCFGKRSGRFRRFMEKLEKADNLKE
CCAP-2	contig_91581	MMQPIGAIFSALILVLSLAAYTYCQEPSQQNIDLLRQLLEGNLELVPNEDLTNDEEEAGVESGYIPLQVPESQGPSYEKRGICPYWGCGRRKRPFRFRTKKLFCNFGGCFNGRKRSLPLKTRFLMRGRK
NdWFamide	contig_39729	WYDYSHEMTRTTSFVSTLTLILAIVLMIEGNWYGKRDDGAENVFLRFLEQSQTPPKQNANSRMRLHLLRKLIGSIKYAESEDDMGATPTYF
CCK	contig_120340	MKNSLEHLLMSSVFILFLSFTFANGSSQTEDSISQLSKLFSNLQEIHGTKHNQEENTRDRLRSDTRKQRSEIGLILALGTPVNMESMADSDKVMEEDKHTDDLDKSDWDIDFDDEEQEVDKRQGAWDYEYGLGGGRFGKRFDYSFGGGRWGRDTDHVKQENSD
Myomodulin	contig_139379	MKYSVHLILLLQFLQMVWGSTDSVDETHARVRRGGLSMLRLGRGLQMLRLGKRGMPMLRLGRSYGLSDSDEEDFMYPEETELVDGRRQVPLPRYGKDLQQQLDPNWLERMFNNDMVNSGVRIIRPAGRPGRFRRSLKQDDSAEKDSQERTIPQPRIGRLLPSKFDGYYLTDSEVFTDKRGMPMLRLGRGMPMLRLGKRLQGEDSKRGMPMLRLGKRTNIQEDSASQQDSQTNQNKRGMPMLRLGRNLN
c392860 .grap	contig_99460	MLIRLFPVLLCISSQCLTVSLARCRKRPVREIIQQKNCIQKMTLNFACQGTCDNSLSNILSADGASSRSCQILASRQKIVRLRCFEKGDLRKLRSRDIVVSVVTQCSCGSGLSATNTGTEERQIAPTHATRRSRFQNFLQRLASGRRRGASGRPRGRRRGLDNAQN
