# Supplementary material for: Comparative Transcriptomics Provides Insight into the Neuroendocrine Regulation of Spawning in the Black-Lip Rock Oyster (Saccostrea echinata)
Source: Int J Mol Sci. 2025 Oct 15;26(20):10032. doi: 10.3390/ijms262010032 (PMC12564202; doi:10.3390/ijms262010032)
Supplement: Supplementary file 1 [file ijms-26-10032-s001.zip › File S2.xlsx]

## Sheet: Reproductive associated genes
ID	BLAST match	E-value	Protein sequences	Neucleotide Length	Amino acid
Post_Gond_F1_1_(paired._trimmed_pairs)_contig_150	vasa	0	MGGRGRGILGKKNGFGRGGFGRGAPSSSDSTGGAGKGFGRGVLRAGFTVNGNDNELSNDMSSLSVGRPGGMSNGFGKSENNSGGSGFGSRGGFGGGGGGFGNKSDTNNNNSGGGFGGGSSGGFGSGSSGGFGGGSSGGFGAKKEGGFGVGGGFGGGGGFGAKNDGESSGFGGGFGGGDRPPRGGGFGGGGGGSGCRNCGEEGHFARDCPKPRSGGGGGDKGCRNCGEEGHFARECPNPKSGGGGGGGGKCFKCQEEGHMARDCPNAPPVDPDRPAPYVPPAPSEDEAEIFKVIQKGINFNKYDKIPVEVTGRDPPPAIKSFDEAGLYEKFLENVRKAQYEKPTPVQKYSIPIVMAGRDLMACAQTGSGKTAAFLLPVLTGMMKNGISGSSFSEVQEPQA…	2304	767
Post_Gond_F1_1_(paired._trimmed_pairs)_contig_2102	Dax1	0	MYPVGSRVSDWLVKIIQFAKSIPEFVNLSHNDKVTLILNSWTRLLLLYMSESNFQFAVTPTHSEQQSEEVEDPPPSQPTMKSVENLQGFIRKCQTMNLDQKEYAFLRMAVLFNSGYVGLDRPDQVEQLNTLIQQLLQEHARSTRPNDHLHYSRVLLCLPALYGINCKMIENLFCKHINGNMDIDVLLQNL	585	194
Post_Gond_F1_1_(paired._trimmed_pairs)_contig_1086	piwi-like protein 1 [Ostrea edulis]	0	MATGFGRGGRGAALLQALNQPIRKPGEQDEKKPAPSGDAPAPPPAVPTTVAGPGSIPVGRGSMGRGAFLQGLLQGATTPALSRGQSTAQQPTLPASGGRGVANLQALIKNAGRGGGITGPSPAPQMPQVKPPPQPPVSTSQESTPTPSVTSQSGVAPSKGSSDPPSSRLSKMALDRPPVVHKSGTAGKPMSLSGNYIRIKCENAGVYQYHVSFSPSIDSKNMRFKLVNNVRDVIGFTKAFDGFILYLPHRLSDQETVLQSKRPTDGVDITITIRLTKVILPEQCVPLYNIIFRRVMNILEMVQVGRYYYNPKTPSVVPQHRLEVWPGYITSVCENEDGLMLLVDASHRVLRTETVLQLMKTCVQKNPNGFQDECTRSLVGTIVLTRYNNKTYRIDDILW…	2820	939
Post_Gond_F1_1_(paired._trimmed_pairs)_contig_7116	prohibitin 1-like [Saccostrea cucullata]	1e-114	MYTNLGLDYDDRVLPSITNEVLKAVVAQFDASEMITQREIVSQKVSEELITRASQFGIILDDISLTHLTFGKEFTQAVEMKQVAQQDAERARYNVEKAEMVKRAAVISAEGDAEGAKLLAEAFKNYGDGIVELRKMEAAEEIASDLSKSRNVTYLPTGQQTLLALPQ	504	167
Post_Gond_F1_1_(paired._trimmed_pairs)_contig_1911	prohibitin-2-like [Saccostrea echinata]	3e-150	MDPNKLKDLLTKGGKKGGRFGIGLAAVVGAALGIQQSFYTVDGGHRSIIFSRIGGVQKQVFSEGLHFRVPWFQYPIIYDIRAKPRRITSPTGSKDLQMVNISLRVLARPDQTFLPQIYRQIGTDYDERVLPSICNEVLKSVVAKFNASQLITQRQQVSMLIRRELTERAQDFHIILDDVSITELSFGKEYTAAVEAKQVAQQEAQRAQ	624	207
Post_Gond_F1_1_(paired._trimmed_pairs)_contig_448	ADAR-like	0	MYLNELRRNMTYQLVAEQEVDKEKLYSMSVQVDGQTFTGTAKSKKLAKMEAARQALETLFNAVYVPDLESQVDQKEDTAAVPEVKVEPGVEEESGSMLGKRRFPENGTQIILNKKRKVQSTPVTKNALMQLNEIKPGLEFQFVAQSGPVHAPTFIMSVEVNGTKFEGQGQTKKAARLNAAEKALKSFVQFPNASEAHKALGREIVNNDADFTSDSAEATNDILFNNFETGSENGASGEVLVKEKNGVNNFPKGRKSVVPSVPDGKNPVMILNELRPGLKYDFVKEHGESHAKHFVMSVVVDGVKFEGSGRNKKLAKSRAAQMALTKLFNLEFSTHPGTKPVPKESHTNVPQELADLVSRLVLEKFCDLTDNLTSQYARRKVLSGIVMTTSDSEDSATVI…	2202	733
Post_Gond_F1_1_(paired._trimmed_pairs)_contig_2311	catenin beta-like [Saccostrea echinata]	0	MEEPQSNMETSHMQMFDWADQQYPQQGYTQEQIDDVNQQLNQTRSQRVRAAMFPETLDEGVPIPSTQVHPDQPTAVQRLAEPSQMLKHAVVNLINYQDDADLATRAIPELTKLLNDEDQVVVGQAAMMVHQLSKKEASRHAIMNSPQMVAALVKAMNNTTDLETTRCAAGTLHNLSHHRQGLLAIFKSGGIPALVKLLSSPVESVLFYAITTLHNLLLHQEGSKMAVRLAGGLQKMVALLQRNNVKFLAITTDCLQILAYGNQESKLIVLASGGPGELVRIMRSYTYEKLLWTTSRVIKVLSVCSSNKPAIVEAGGMQALAMHLGHQSQRLVQNCLWTIRNLSDAATKCENMEGILQMLVQLLSSNDLNVVTCAAGILSNLTCNNQRNKVIVCQVNGIE…	2283	760
Post_Gond_F1_1_(paired._trimmed_pairs)_contig_1218	TGB beta	2e-107	MDQMSNTTLRLHVNGAEGQVQYLNSTLAVFLDLKISYLRMRRKRFVFNLPKNKDDCSLKPWTVNFKDLHWYPKLFQFPETYQANVCVGNCHSPLLNAYVNTTNHSLLKSLLNKRICCVPIEYQSQALIFQTKNATVIHSVKGMRVTRCGCR	456	151
Post_Gond_F1_1_(paired._trimmed_pairs)_contig_5174	calcineurin subunit B type 1 [Saccostrea echinata]	0	MGNENSLPMELCSNFDADEIKRLGKRFKKLDLDNSGSLSVDEFMTLPELQQNPLVQRVIDIFDTDGNGEVDFKEFIEGVSQFSVRGDKLSKLRFAFKIYDMDKDGYISNGELFQVLKMMVGNNLKDTQLQQIVDKTITHADTDGDGKISFEEFCAVVGNMDVHKKMVVDV	513	170
Post_Gond_F1_1_(paired._trimmed_pairs)_contig_41577	cytidine deaminase-like isoform X1 [Saccostrea echinata]	9e-100	MNVDNLESPYKDLVKAAVKAKDKAYCPYSNFHVGASILTSNDQIFTGVNVENASYGLCVCAERVAIMNAVSQGYKEFKAMAVCCDIKDSFKAPCGACRQVFAEFNLNMDFYMVKPDYTSKKITVGDLLPMAFTPASLQEERV	429	142
Post_Gond_F1_1_(paired._trimmed_pairs)_contig_24745	transcription factor SOX-9-like [Saccostrea echinata]	0	MQMKMSDSDEGRGSPCTQPSTEQLLKAVRGAGPLTDESMLGKAGMDDPVKFPKQIQEAVSQVLKGYDWSLIPMPQRGPNGEKRKPHIKRPMNAFMVWAQAARRKLADQYPHLHNAELSKTLGKLWRLLNEDEKRPFVDEAERLRVQHKKDYPDYKYQPRRRKPLKSANGSPAESNGNMSHAMMFKGMQGSPNGMSDGDSSDCSSHNNHGPPTPPATPNQHDLINLKSMADRMRAVRHISGGHQNPIDFSRVDLREIAPEVVAYNELEEFDRYLPTTAANPTIQGDNEQYTPYGMTSCTTSTSSSWTSSYRAPGSMCLPTYNMTQNNDISTPYDLSNHHSPPSGN	1032	343
Post_Gond_F1_1_(paired._trimmed_pairs)_contig_2769	transcription factor SOX-11-like (Sox11)	0	MVPQNNASVFGSQCIDPNTHTPYTDATQCKKQSNHVKRPMNAFMVWSQLERRKISEVSPDMHNAEISKRLGKRWKTLNDTDRQPFIEEAERLRLLHMQEYPDYKYRPRKKAKPVTKSDSKVSKPTNKTRTDRMKQKAAVRNFLDGANDPESVSTPYNSRLKLKLTIDKKFKDSIKASRHVPVSSCQLTPPAKVPSSPSVYSPPTPESTSFYPEEGIYDTPAASPEDIKCHPTNITTQGNQTQQGDGSSLADLDNLTDVLRMPNDWQIELGNLDLSKLADTCDFPNFDMHNNNSNVSSACSTSSNGSHFEFPDYSTPEVSEMIGLESEWLDISVLGSIAAH	2163	340
Post_Gond_F1_1_(paired._trimmed_pairs)_contig_34255	forkhead box protein L2-like [Saccostrea echinata]	0	MSKFALYYLITNICFISQKVFMTLKMSETRNENFTNSASDDGLYDFKMRLMRPPPKFLDTGFSENSFENKILKHSFLPSEFSSNCKFGSKVSFGIAARLENTSNNKESKNEETEEKVFVETKKIKSEKLEENSKPSNGKIKTEDENKFTDPDQKPPFSYVALIAMAIKESTEKRLTLSGIYQFIISKFPYYEKNKKGWQNSIRHNLSLNECFVKVPREGGGERKGNFWTLDPAFEDMFEKGNYRRRRRMRRPYRAALSLPKPFFAPETHCGPYNQFSLTKPYFSPPPYSQYSQYPSWAQALAHNSSQGMASAMNQINNYSSCTQGRVPPPGASITQCSYNAMQQAMQISPPHAPTYTQLNDYPAVPTPGTGFPFAYRQQSDTLNHMHYTYWSDR	1185	394
Post_Gond_F1_1_(paired._trimmed_pairs)_contig_13580	insulin-like growth factor-binding protein-related protein 1 [Saccostrea echinata]	0	MNGVVFLSCFLGFLCLSMGQIDIPADCGVCDRSACPSQEDMVCKAGITRDRCKCCQVCAQAEGEVCDLPGQGDKYPKCGDYLTCVQMESNKNLGVCVCDYQDNLCGTDDVTYTSICKLREAQTKKGRDLKVQSSGPCKSAPRILTGPDSVTNVTGDNVVLICEAAGYPIPHIGWLFQRTDAEISNLPGDDMSVSTVSRGGPEKYQVTGWLQVEQASKHHEGYYICVAHNKLGSDKKTGRIKIHEKVLNRVERKEDGDQI	780	259
Post_Gond_F1_1_(paired._trimmed_pairs)_contig_19979	insulin-like peptide receptor isoform X2 [Saccostrea echinata]	0	MVKLLQQTACFLLLVILCQCMVGARYAMDKKTTKYPNPNGKGMICEDVDIRNDVNAFAELENCTVIEGNLKILLIEGASHQQYENLYFPDLVEITEFFLLYRVYGLKSLRRIFPNLSIIRGHKLFFNFALVVFELMDLEELGLIGLTTIERGAVRFEKNPMLCYIDTIDWTKIAVGVQGMSEHYFKRNRIAKECVDVCPSNCTSTAVVTASGEVTKEVKNRCWTKSHCQKILSCDRGDCLSGICDKGICCHPNCLGGCTGPTDYDCKVCKNVVSMINGKTICQKQCLPGTYTLRKRRCLLEHECTDVIKYKLVQSEQREHPGECVDKCLAGYLESKDGMTCVKCVDKCPKSCNGKKLETVAQSQELFGCTKIVNHLEIRIRKGSNVAQELEKNLGQIEE…	2256	751
Post_Gond_F1_1_(paired._trimmed_pairs)_contig_103099	testis-specific serine/threonine-protein kinase 1-like [Saccostrea echinata]	0	MPPSNKKQKCAMVENPPDSQNLQHELEIMQGEVEAVEVRRSTDRCEAIKYRPTYRAVLAKRGLLVKQTLGSGSYSKVKFAYYLTGDRDRAAVKIVDRNKAPKDFQQRFLPREIKIWPQLNHPNIVKLLDIFEDSRRVYMVLEFGENGDVLRYIQRTGAIKEGMARNWTKQICEAVRYLHELNITHRDLKLENLLLDSNYNIKICDFGFVKEDPNRDLSKTYCGSKSYAAPEILKGEPYDTQKADIWAIGVILYIFVTGKMPFDESKGNHGVLEEHKRLNFPWHKIKKNVSEECRALILWCFKYDFSQRPDVYDVLGCIWFKMGINPETTGMEGPRPITEKAETSSNPSECPEQKV	1068	355
Post_Gond_F1_1_(paired._trimmed_pairs)_contig_21110	testis-specific serine/threonine-protein kinase 4-like (Tssk4)	0	METRNDVVESPSIFDLNYVLSSCSNFSPDLEEEERASKPTLNLLDVNYEVKERVGPWWKGACFRRQRKKTVLRDVTVQLKSGLLTAILGSSGSGKTSLLDVIACRTEGQVTGKVYYNNYECSKEVIKQYGAYVMQADRFLHNLTVRETLRYAAFLRLPGRTKQFEIENKVNNVINEMGLKNVADSRIGGSIVRGISGGERRRVTIALQLLQDPKILLLDEPTTGLDSYTAHYLVSNLRDIARRGKLVLLTIHQPRSDIFKLFDEVGILSMGDMVYFGGAEQMLDHFQNIGYPCPTYANPLDFYVDLASIDRRDHQREHETATRVRHLVDTFYKSEIHNETVNDVNEATMRPTNRATMLYFYKPRPPNVFRVMFTLWKRMMVNLMRDRTIYIPRVFMLAL…	1947	648
Post_Gond_F1_1_(paired._trimmed_pairs)_contig_88892	testis-specific serine/threonine-protein kinase 5-like (Tssk5)	0	MRKEERIKAGIRLQGPSSTLKKNSIFENTLLNPKNISADIVKKELYEHGYRSIKPLGEGAYAKVRLAEVIPSKLARNDVIAHQAGDARVFLVAIKVIDKQTVAKEFMQKFLPRELENHSKLQPHKNVVRVHEIIQTHHNVYIVMEYCPNGDLLDLINRHIGENKKGIGEEMARKLFRQLCSAVQHIHNAGIVHRDLKCENILLDENHELKITDFGFSRNCNGRTTMLKTSCGSYAYTAPEVIKRGTYDGFQSDIWSLGIVLFAMVNGRLPFNDSKLQEMEEEMKMQRLRFERNISFDCIALIRRLLQYSPCYRPSIGEVQEDSWLTGKNSNPKQPNHRKGDEKVSPNVTQKIKQSSTEYTGIGPVQNSHPACFKTTVSAKQTTVTGTVTLNYDAGETVT…	2193	730
Post_Gond_F1_1_(paired._trimmed_pairs)_contig_56798	spermatogenesis-associated protein 7-like isoform X1 [Saccostrea echinata]	4e-162	MGVHSDPTGSSKMANNAKNLRGQLGLRSSALAPTSSKLTTQYMVMDHMKNHYSKITNAKPAIDNRAPKSISTSQKVRDKNTREGKRRPVSAMSVNYPVRPYSAMTGHDEDIYDEDQWGDVDPDDEVEKQVREIMRMKLQTKSANQIRSANATYGGSPYYSSRLDHTGHPRPASARSSARSVHSARYSMGGTAMPTKTISQKTYDGDVIDKHNHVFTQPEKPFTPRLLKSNRVSRIAQSKYYTAPPQKRETNESTNAKEVETTSSNPKPRAKPRKSAPLDKSGEMTDTLMFESLQSRDFSRYSDEREQVVPRLDISLDKDNMNWIKEQAMKAEFRSKSGNLRTGMSRINEDQMLDSTDLEQTGNMTLTGGSLNKTTRSFGTKTLHSSQRLNTDFNNLKKP…	2347	698
Post_Gond_F1_1_(paired._trimmed_pairs)_contig_89650	spermatogenesis-associated protein 48-like	0	MATAIVEGPVLADSNFKTRPPFQSYIQVDSNAGGNAVKQIVDHRRIRQMKFPTLTGRADVDSFNNFPAKDIGFRRWNDEGDFRANAPYRDYDNIVDPVSGFVSAGGDVDRVTGHKKIKPLAQLNDVPQCATPQTKNSDRKFFEKAPPELRRSNTYEPGAPSFWNSRKTSDEWIKSQLGGWTSEYDPRKEVPDTSKWRSKSAFVPKPPSEQSKDGRDHLALKFMYGSSTQKSYEEVPWDSMLPAKQWAPVSTLEQRPDMISQTYTLKRYDPAAQEWQGTGRSWDWFQRRRGYYKDGPINFSSPCPRTQHIPYYSGCVGADNLDEKDNAKEPFNPYTIKRVNIPRYSETGHRPNIPGYQGCTLWQGVYAPAHSTKVVNAQSTTSTVHKSMPISPNNSNHKR…	2402	431
Post_Gond_F1_1_(paired._trimmed_pairs)_contig_80733	spermatogenesis and centriole associated 1 (SCA)	0	MQGQRAREGFDQGSRIPMPEQSAREGYDEGSKSPMPEERARERFDQGSRRPMPEQRTREGFDQERRSPMPEQRAKEGFDQGSRIPMQGQRTREGFDQGSRIPMPEQSAREGYDQGSRSPMPEQRARERFDQESRIPMPEQRGRENYDQRRSLTPKQGSVKEATWNEQDVPRKRENREQRIYTPQQKYIPETKTEQNILKNQEKYGKRNRDSISEKTVVAETNNLSKSPVQDRSRGSGAELEEWESMDHMISSGQQRKQVYDNSDAVVPQQDSSSEKXXXXXXXXXNWRSHSPRCSWRSHSYLNPKNSKRCGGTDSHINSKNQRGKISRQYHEQSETSSKSPYRSVDWNRSKDDTRALAQGCHDKEEQETYRRNRVSDG	1137	378
Post_Gond_F1_1_(paired._trimmed_pairs)_contig_17	vitellogenin [Saccostrea glomerata]	0	MYKVMEPSIGGECETLYKVSPRTSSSGDPIMYITKVRNYKNCLDRPMYLTSMFHGKKCAECVKDRSDPLRSASQVMYTLRGNTRLFQIQSAIAESQHVFTPYSEKGGNVATYLNQTLNLINVMDVKDSLSQPSSPKTVRSGLQFSSREIESRDESLSSSQKSPPSSQSPASQVLSKQSQKSANQAKERIRKLLKMLETFMKPTIKEEAGPLLMSLLEEIRKADVESLRAVFRETVQSASADKKKLKMLMDLLPSAGTAPATEVLRDAIKNDQITKPQAAIALNILSLSARPEVLVAKTLLELTQSPKVSQNRMLKRAAFLCLGAVAGKLREEEHRRSRQMARQERIVNTLMSTVSNSQSRKKLKSKKRDMGDRKRKQQSIYTRIRQEIVKEIQSLMKST…	3645	1214
Post_Gond_F1_1_(paired._trimmed_pairs)_contig_56406	estrogen receptor [Saccostrea glomerata]	0	MNKGSQRKERKGSISMSKPTATKRSRADSSDNTVNSTSGSPNPAKSARKSQTVTILQALNKAALPVLESHHNHGQPPTKVHLLNSLVKLAERELVHLINWAKNVPGYTDLSLSDQVHLIECCWMELLLLNCAFRSIEHGGKSLAFAPDLVLD	456	151
Post_Gond_F1_1_(paired._trimmed_pairs)_contig_22711	nanos 1- like	7e-175	MAQHRKQVCPQDPYKPFQDYLGFSDIAWNKDLVSNLTNLMTYSPSFFDDNSSDGEFFGATFSGGSCVGTLNDLGFRPFDPLDAMRRDSLEDFRHNGRDVELDELDSYQVELRRHSSISVQQESNPVVLEVMAFKERKRAARRAKQKKLCVFCKNNGETVVIYSSHVLKDEEGKVSCPILRKYTCPLCGVSGDNAHTIRYCPKNDGDLSAPSLTQLHARRLATGKRRRDSDSESSN	708	235
