# Supplementary material for: Comparative Transcriptomics Provides Insight into the Neuroendocrine Regulation of Spawning in the Black-Lip Rock Oyster (Saccostrea echinata)
Source: Int J Mol Sci. 2025 Oct 15;26(20):10032. doi: 10.3390/ijms262010032 (PMC12564202; doi:10.3390/ijms262010032)
Supplement: Supplementary file 1 [file ijms-26-10032-s001.zip › File S3.xlsx]

## Sheet: Female_VG_DEGs
ID	Log₂ fold change	Fold change	P-value	FDR p-value
Post_Gond_F1_1_(paired._trimmed_pairs)_contig_13867	-10.8635	-1863.07	1.97594e-05	0.00531712
Post_Gond_F1_1_(paired._trimmed_pairs)_contig_63653	-10.8032	-1786.86	4.22549e-05	0.00978914
Post_Gond_F1_1_(paired._trimmed_pairs)_contig_3904	-10.4406	-1389.76	7.67771e-05	0.015525
Post_Gond_F1_1_(paired._trimmed_pairs)_contig_63385	-10.0643	-1070.7	0.000126284	0.0222341
Post_Gond_F1_1_(paired._trimmed_pairs)_contig_5784	-10.061	-1068.26	0.000144913	0.0242118
Post_Gond_F1_1_(paired._trimmed_pairs)_contig_151976	-10.0279	-1044	0.000153076	0.0250008
Post_Gond_F1_1_(paired._trimmed_pairs)_contig_39381	-9.94282	-984.205	0.000209542	0.0317325
Post_Gond_F1_1_(paired._trimmed_pairs)_contig_20578	-9.92755	-973.847	9.9893e-05	0.0186323
Post_Gond_F1_1_(paired._trimmed_pairs)_contig_15202	-9.8112	-898.393	0.000242348	0.0344627
Post_Gond_F1_1_(paired._trimmed_pairs)_contig_14413	-9.72562	-846.649	0.000239716	0.0343966
Post_Gond_F1_1_(paired._trimmed_pairs)_contig_7077	-9.56253	-756.151	0.000493049	0.0542606
Post_Gond_F1_1_(paired._trimmed_pairs)_contig_128534	-9.51221	-730.23	0.000430185	0.0511862
Post_Gond_F1_1_(paired._trimmed_pairs)_contig_59788	-9.46204	-705.276	0.0003429	0.0439389
Post_Gond_F1_1_(paired._trimmed_pairs)_contig_26038	-9.45965	-704.105	0.00023366	0.0341958
Post_Gond_F1_1_(paired._trimmed_pairs)_contig_24822	-9.15444	-569.849	0.000391812	0.0472633
Post_Gond_F1_1_(paired._trimmed_pairs)_contig_1068	-8.96581	-500.008	8.78083e-24	3.07171e-19
Post_Gond_F1_1_(paired._trimmed_pairs)_contig_1052	-8.84786	-460.756	1.61521e-07	0.000128417
Post_Gond_F1_1_(paired._trimmed_pairs)_contig_24346	-8.24832	-304.084	1.14609e-20	2.00463e-16
Post_Gond_F1_1_(paired._trimmed_pairs)_contig_22680	-8.14874	-283.801	7.45032e-06	0.00253036
Post_Gond_F1_1_(paired._trimmed_pairs)_contig_94921	-8.06095	-267.047	3.85763e-06	0.00156916
Post_Gond_F1_1_(paired._trimmed_pairs)_contig_2141	-8.04682	-264.444	9.1542e-09	1.28093e-05
Post_Gond_F1_1_(paired._trimmed_pairs)_contig_45517	-7.88548	-236.465	1.71816e-09	3.75654e-06
Post_Gond_F1_1_(paired._trimmed_pairs)_contig_322	-7.88253	-235.982	7.44054e-09	1.09525e-05
Post_Gond_F1_1_(paired._trimmed_pairs)_contig_67938	-7.71871	-210.651	1.83443e-07	0.000139504
Post_Gond_F1_1_(paired._trimmed_pairs)_contig_1515	-7.60501	-194.687	6.40961e-06	0.00233564
Post_Gond_F1_1_(paired._trimmed_pairs)_contig_9246	-7.39521	-168.337	5.88411e-20	6.86126e-16
Post_Gond_F1_1_(paired._trimmed_pairs)_contig_47055	-7.24939	-152.155	7.12672e-06	0.00247794
Post_Gond_F1_1_(paired._trimmed_pairs)_contig_76882	-7.19072	-146.091	6.37504e-11	1.85017e-07
Post_Gond_F1_1_(paired._trimmed_pairs)_contig_23988	-7.16852	-143.86	2.4251e-14	1.6967e-10
Post_Gond_F1_1_(paired._trimmed_pairs)_contig_19761	-6.80271	-111.64	6.57166e-05	0.013603
Post_Gond_F1_1_(paired._trimmed_pairs)_contig_54064	-6.7306	-106.197	1.30584e-05	0.00407865
Post_Gond_F1_1_(paired._trimmed_pairs)_contig_109406	-6.7076	-104.517	6.5415e-05	0.013603
Post_Gond_F1_1_(paired._trimmed_pairs)_contig_38907	-6.65247	-100.599	1.32897e-08	1.66036e-05
Post_Gond_F1_1_(paired._trimmed_pairs)_contig_102211	-6.64351	-99.9759	0.000225005	0.0333523
Post_Gond_F1_1_(paired._trimmed_pairs)_contig_42950	-6.39201	-83.9822	5.9635e-05	0.0126614
Post_Gond_F1_1_(paired._trimmed_pairs)_contig_32582	-6.37901	-83.2289	5.39332e-05	0.0117186
Post_Gond_F1_1_(paired._trimmed_pairs)_contig_54706	-6.35871	-82.0659	0.000356594	0.0453614
Post_Gond_F1_1_(paired._trimmed_pairs)_contig_115731	-6.33827	-80.9115	0.000381017	0.0465311
Post_Gond_F1_1_(paired._trimmed_pairs)_contig_102782	-6.33066	-80.4857	8.34313e-05	0.016305
Post_Gond_F1_1_(paired._trimmed_pairs)_contig_120645	-6.27155	-77.2545	7.22515e-06	0.00247794
Post_Gond_F1_1_(paired._trimmed_pairs)_contig_13954	-6.20836	-73.9438	2.8365e-08	2.93516e-05
Post_Gond_F1_1_(paired._trimmed_pairs)_contig_73509	-5.99316	-63.6975	0.000371407	0.0463768
Post_Gond_F1_1_(paired._trimmed_pairs)_contig_30702	-5.94957	-61.8017	1.95805e-05	0.00531712
Post_Gond_F1_1_(paired._trimmed_pairs)_contig_118253	-5.9181	-60.4678	1.65915e-07	0.000128979
Post_Gond_F1_1_(paired._trimmed_pairs)_contig_24344	-5.90004	-59.7157	2.60218e-10	6.50211e-07
Post_Gond_F1_1_(paired._trimmed_pairs)_contig_15037	-5.85425	-57.85	3.0339e-10	7.07546e-07
Post_Gond_F1_1_(paired._trimmed_pairs)_contig_92631	-5.84286	-57.3951	3.97782e-06	0.00159945
Post_Gond_F1_1_(paired._trimmed_pairs)_contig_93958	-5.81822	-56.4232	0.0003164	0.0414543
Post_Gond_F1_1_(paired._trimmed_pairs)_contig_64892	-5.76777	-54.4845	0.000376508	0.0463768
Post_Gond_F1_1_(paired._trimmed_pairs)_contig_18908	-5.72873	-53.0299	9.78964e-05	0.0184119
Post_Gond_F1_1_(paired._trimmed_pairs)_contig_5563	-5.72861	-53.0252	0.000141107	0.0240704
Post_Gond_F1_1_(paired._trimmed_pairs)_contig_18240	-5.6557	-50.4122	2.04162e-06	0.000942009
Post_Gond_F1_1_(paired._trimmed_pairs)_contig_119348	-5.60962	-48.8274	0.000459163	0.0530114
Post_Gond_F1_1_(paired._trimmed_pairs)_contig_35369	-5.60168	-48.5596	0.000104343	0.0191107
Post_Gond_F1_1_(paired._trimmed_pairs)_contig_4959	-5.60023	-48.5105	4.1002e-11	1.30394e-07
Post_Gond_F1_1_(paired._trimmed_pairs)_contig_6355	-5.56625	-47.3813	7.33027e-07	0.000434623
Post_Gond_F1_1_(paired._trimmed_pairs)_contig_68642	-5.50446	-45.3949	1.12977e-06	0.000589874
Post_Gond_F1_1_(paired._trimmed_pairs)_contig_68061	-5.45801	-43.9567	0.000129229	0.022491
Post_Gond_F1_1_(paired._trimmed_pairs)_contig_70903	-5.45566	-43.8853	0.000100134	0.0186323
Post_Gond_F1_1_(paired._trimmed_pairs)_contig_2461	-5.38578	-41.8101	0.000101949	0.0188108
Post_Gond_F1_1_(paired._trimmed_pairs)_contig_129571	-5.34339	-40.5994	6.61911e-05	0.0136206
Post_Gond_F1_1_(paired._trimmed_pairs)_contig_25898	-5.18388	-36.35	2.54384e-06	0.00112644
Post_Gond_F1_1_(paired._trimmed_pairs)_contig_42211	-5.12288	-34.845	7.01656e-08	6.81815e-05
Post_Gond_F1_1_(paired._trimmed_pairs)_contig_88360	-5.10236	-34.353	2.86364e-05	0.00710467
Post_Gond_F1_1_(paired._trimmed_pairs)_contig_3133	-5.03313	-32.7434	1.49194e-06	0.000734513
Post_Gond_F1_1_(paired._trimmed_pairs)_contig_49118	-4.99248	-31.8337	3.88178e-05	0.00911359
Post_Gond_F1_1_(paired._trimmed_pairs)_contig_118072	-4.99223	-31.8281	2.92122e-06	0.00125016
Post_Gond_F1_1_(paired._trimmed_pairs)_contig_31690	-4.93559	-30.6027	0.00016531	0.0262858
Post_Gond_F1_1_(paired._trimmed_pairs)_contig_13983	-4.93214	-30.5297	0.000277729	0.0381001
Post_Gond_F1_1_(paired._trimmed_pairs)_contig_78701	-4.91157	-30.0975	0.000270115	0.0372014
Post_Gond_F1_1_(paired._trimmed_pairs)_contig_9181	-4.90194	-29.8973	0.000126482	0.0222341
Post_Gond_F1_1_(paired._trimmed_pairs)_contig_11303	-4.89282	-29.7089	0.00043176	0.0511994
Post_Gond_F1_1_(paired._trimmed_pairs)_contig_7489	-4.88761	-29.6017	4.16938e-09	7.67648e-06
Post_Gond_F1_1_(paired._trimmed_pairs)_contig_155442	-4.77047	-27.2931	0.000420392	0.0505367
Post_Gond_F1_1_(paired._trimmed_pairs)_contig_125957	-4.7379	-26.684	0.000239917	0.0343966
Post_Gond_F1_1_(paired._trimmed_pairs)_contig_6889	-4.72792	-26.5	2.85276e-08	2.93516e-05
Post_Gond_F1_1_(paired._trimmed_pairs)_contig_59313	-4.72285	-26.407	0.000386305	0.0467602
Post_Gond_F1_1_(paired._trimmed_pairs)_contig_23987	-4.71335	-26.2338	1.51178e-06	0.000734513
Post_Gond_F1_1_(paired._trimmed_pairs)_contig_46052	-4.70572	-26.0954	0.000492072	0.0542606
Post_Gond_F1_1_(paired._trimmed_pairs)_contig_117672	-4.67184	-25.4897	0.00044446	0.0521654
Post_Gond_F1_1_(paired._trimmed_pairs)_contig_46326	-4.66698	-25.4039	5.46974e-05	0.0118113
Post_Gond_F1_1_(paired._trimmed_pairs)_contig_25970	-4.61027	-24.4248	0.000150022	0.024755
Post_Gond_F1_1_(paired._trimmed_pairs)_contig_152444	-4.59175	-24.1131	0.000219733	0.0328492
Post_Gond_F1_1_(paired._trimmed_pairs)_contig_13096	-4.55649	-23.531	4.26594e-05	0.00981784
Post_Gond_F1_1_(paired._trimmed_pairs)_contig_118179	-4.55476	-23.5029	1.95291e-05	0.00531712
Post_Gond_F1_1_(paired._trimmed_pairs)_contig_22679	-4.50851	-22.7613	0.000113443	0.020562
Post_Gond_F1_1_(paired._trimmed_pairs)_contig_130121	-4.47058	-22.1706	0.000206694	0.0314373
Post_Gond_F1_1_(paired._trimmed_pairs)_contig_60598	-4.37363	-20.7297	2.3191e-06	0.00104009
Post_Gond_F1_1_(paired._trimmed_pairs)_contig_112100	-4.35807	-20.5074	4.34818e-05	0.00994169
Post_Gond_F1_1_(paired._trimmed_pairs)_contig_116324	-4.34201	-20.2803	3.84127e-07	0.000258414
Post_Gond_F1_1_(paired._trimmed_pairs)_contig_38643	-4.31941	-19.9651	0.000176959	0.0277595
Post_Gond_F1_1_(paired._trimmed_pairs)_contig_157134	-4.28877	-19.5456	0.000506051	0.0549773
Post_Gond_F1_1_(paired._trimmed_pairs)_contig_154873	-4.28466	-19.4899	0.000270105	0.0372014
Post_Gond_F1_1_(paired._trimmed_pairs)_contig_84094	-4.27627	-19.377	0.000292061	0.0394474
Post_Gond_F1_1_(paired._trimmed_pairs)_contig_80939	-4.26941	-19.2851	2.32184e-05	0.0060614
Post_Gond_F1_1_(paired._trimmed_pairs)_contig_43361	-4.2515	-19.0472	0.000338161	0.043491
Post_Gond_F1_1_(paired._trimmed_pairs)_contig_94550	-4.24213	-18.9238	5.20053e-05	0.0114418
Post_Gond_F1_1_(paired._trimmed_pairs)_contig_35019	-4.12171	-17.4084	7.19696e-06	0.00247794
Post_Gond_F1_1_(paired._trimmed_pairs)_contig_6757	-4.07489	-16.8525	0.000504452	0.0549773
Post_Gond_F1_1_(paired._trimmed_pairs)_contig_29335	-4.00772	-16.0859	0.0005232	0.0558006
Post_Gond_F1_1_(paired._trimmed_pairs)_contig_34347	-3.93755	-15.3222	4.95281e-06	0.0019251
Post_Gond_F1_1_(paired._trimmed_pairs)_contig_1313	-3.90668	-14.9978	8.51544e-05	0.0164224
Post_Gond_F1_1_(paired._trimmed_pairs)_contig_23485	-3.9064	-14.9949	7.79892e-05	0.0156794
Post_Gond_F1_1_(paired._trimmed_pairs)_contig_1067	-3.89346	-14.861	9.0621e-06	0.00301915
Post_Gond_F1_1_(paired._trimmed_pairs)_contig_59781	-3.84784	-14.3984	0.000299291	0.0397238
Post_Gond_F1_1_(paired._trimmed_pairs)_contig_668	-3.79338	-13.865	0.000294625	0.0394888
Post_Gond_F1_1_(paired._trimmed_pairs)_contig_29866	-3.66961	-12.7251	8.14512e-05	0.0160979
Post_Gond_F1_1_(paired._trimmed_pairs)_contig_27918	-3.64007	-12.4672	0.000152408	0.0250008
Post_Gond_F1_1_(paired._trimmed_pairs)_contig_3937	-3.6303	-12.3831	2.13637e-05	0.00566171
Post_Gond_F1_1_(paired._trimmed_pairs)_contig_19381	-3.52068	-11.4771	0.000318107	0.0415225
Post_Gond_F1_1_(paired._trimmed_pairs)_contig_11092	-3.51545	-11.4355	0.000491213	0.0542606
Post_Gond_F1_1_(paired._trimmed_pairs)_contig_81216	-3.4992	-11.3074	0.000163846	0.026172
Post_Gond_F1_1_(paired._trimmed_pairs)_contig_6708	-3.44377	-10.8812	1.16616e-05	0.00370859
Post_Gond_F1_1_(paired._trimmed_pairs)_contig_8856	-3.41407	-10.6595	4.94121e-05	0.0110098
Post_Gond_F1_1_(paired._trimmed_pairs)_contig_8172	-3.34097	-10.1329	0.000287453	0.0392425
Post_Gond_F1_1_(paired._trimmed_pairs)_contig_76932	-3.33091	-10.0625	0.000447362	0.0521654
Post_Gond_F1_1_(paired._trimmed_pairs)_contig_9102	-3.31889	-9.97895	0.000268972	0.0372014
Post_Gond_F1_1_(paired._trimmed_pairs)_contig_7409	-3.2186	-9.30884	0.000382446	0.0465311
Post_Gond_F1_1_(paired._trimmed_pairs)_contig_3477	-3.07662	-8.43638	0.00035088	0.0447974
Post_Gond_F1_1_(paired._trimmed_pairs)_contig_20641	-3.03536	-8.19849	0.000293265	0.0394576
Post_Gond_F1_1_(paired._trimmed_pairs)_contig_17144	-3.02011	-8.11229	0.000200661	0.0307875
Post_Gond_F1_1_(paired._trimmed_pairs)_contig_18965	-2.8158	-7.04107	0.000480566	0.0542606
Post_Gond_F1_1_(paired._trimmed_pairs)_contig_4188	2.86034	7.26185	0.000372035	0.0463768
Post_Gond_F1_1_(paired._trimmed_pairs)_contig_1023	2.90533	7.49191	0.000248707	0.0349408
Post_Gond_F1_1_(paired._trimmed_pairs)_contig_10253	2.94168	7.68308	0.000424296	0.0506578
Post_Gond_F1_1_(paired._trimmed_pairs)_contig_7381	2.99009	7.94523	0.000299785	0.0397238
Post_Gond_F1_1_(paired._trimmed_pairs)_contig_16260	3.05344	8.30191	0.000102168	0.0188108
Post_Gond_F1_1_(paired._trimmed_pairs)_contig_90	3.07921	8.4515	0.000467223	0.0534131
Post_Gond_F1_1_(paired._trimmed_pairs)_contig_1341	3.17852	9.05378	7.93667e-05	0.015775
Post_Gond_F1_1_(paired._trimmed_pairs)_contig_14385	3.19318	9.14622	0.000522626	0.0558006
Post_Gond_F1_1_(paired._trimmed_pairs)_contig_2638	3.22636	9.35902	0.000313445	0.0412215
Post_Gond_F1_1_(paired._trimmed_pairs)_contig_11164	3.3326	10.0742	8.48917e-05	0.0164224
Post_Gond_F1_1_(paired._trimmed_pairs)_contig_17703	3.33541	10.0939	7.02864e-05	0.0142951
Post_Gond_F1_1_(paired._trimmed_pairs)_contig_18779	3.35158	10.2076	0.000319774	0.0415848
Post_Gond_F1_1_(paired._trimmed_pairs)_contig_18674	3.35453	10.2285	0.000214754	0.0322427
Post_Gond_F1_1_(paired._trimmed_pairs)_contig_11958	3.36871	10.3296	2.07799e-05	0.00554904
Post_Gond_F1_1_(paired._trimmed_pairs)_contig_10039	3.37821	10.3978	0.000139912	0.0239921
Post_Gond_F1_1_(paired._trimmed_pairs)_contig_87492	3.4578	10.9875	0.000452601	0.0526009
Post_Gond_F1_1_(paired._trimmed_pairs)_contig_82	3.46356	11.0315	0.000238062	0.0343966
Post_Gond_F1_1_(paired._trimmed_pairs)_contig_84	3.48227	11.1755	0.000459078	0.0530114
Post_Gond_F1_1_(paired._trimmed_pairs)_contig_5947	3.48288	11.1802	4.54501e-05	0.0102985
Post_Gond_F1_1_(paired._trimmed_pairs)_contig_11609	3.55523	11.7552	3.60218e-05	0.00875079
Post_Gond_F1_1_(paired._trimmed_pairs)_contig_10285	3.58171	11.973	3.74542e-05	0.00891309
Post_Gond_F1_1_(paired._trimmed_pairs)_contig_5018	3.60631	12.1789	0.000463376	0.0531682
Post_Gond_F1_1_(paired._trimmed_pairs)_contig_20836	3.6813	12.8287	0.000373696	0.0463768
Post_Gond_F1_1_(paired._trimmed_pairs)_contig_89186	3.69334	12.9362	2.35932e-05	0.00611361
Post_Gond_F1_1_(paired._trimmed_pairs)_contig_8900	3.76944	13.6368	1.0224e-05	0.0033426
Post_Gond_F1_1_(paired._trimmed_pairs)_contig_3301	3.77015	13.6435	8.95832e-05	0.0171246
Post_Gond_F1_1_(paired._trimmed_pairs)_contig_104075	3.80415	13.969	0.000241081	0.0344224
Post_Gond_F1_1_(paired._trimmed_pairs)_contig_9358	3.80598	13.9866	6.96661e-06	0.00247794
Post_Gond_F1_1_(paired._trimmed_pairs)_contig_18441	3.82409	14.1634	1.62089e-05	0.00467206
Post_Gond_F1_1_(paired._trimmed_pairs)_contig_100139	3.85295	14.4495	1.28697e-05	0.00405591
Post_Gond_F1_1_(paired._trimmed_pairs)_contig_54153	3.87512	14.6733	0.000383082	0.0465311
Post_Gond_F1_1_(paired._trimmed_pairs)_contig_17583	3.90752	15.0065	0.000213596	0.032207
Post_Gond_F1_1_(paired._trimmed_pairs)_contig_28207	3.92038	15.1409	3.09847e-05	0.00757976
Post_Gond_F1_1_(paired._trimmed_pairs)_contig_58944	3.98565	15.8417	0.000489017	0.0542606
Post_Gond_F1_1_(paired._trimmed_pairs)_contig_40914	4.00927	16.1031	0.000133829	0.0230622
Post_Gond_F1_1_(paired._trimmed_pairs)_contig_44931	4.03321	16.3726	0.000269955	0.0372014
Post_Gond_F1_1_(paired._trimmed_pairs)_contig_10477	4.03486	16.3913	5.37408e-05	0.0117186
Post_Gond_F1_1_(paired._trimmed_pairs)_contig_69081	4.10494	17.2072	6.00499e-06	0.00221123
Post_Gond_F1_1_(paired._trimmed_pairs)_contig_781	4.12492	17.4471	9.84978e-08	8.50876e-05
Post_Gond_F1_1_(paired._trimmed_pairs)_contig_8451	4.13543	17.5747	4.62438e-06	0.0018383
Post_Gond_F1_1_(paired._trimmed_pairs)_contig_95544	4.15919	17.8666	0.000322017	0.0417215
Post_Gond_F1_1_(paired._trimmed_pairs)_contig_5611	4.15992	17.8756	1.09745e-05	0.0035221
Post_Gond_F1_1_(paired._trimmed_pairs)_contig_32300	4.18035	18.1305	0.000176358	0.0277595
Post_Gond_F1_1_(paired._trimmed_pairs)_contig_129576	4.19661	18.336	3.82912e-05	0.00905069
Post_Gond_F1_1_(paired._trimmed_pairs)_contig_2492	4.21438	18.5633	2.70268e-06	0.00118182
Post_Gond_F1_1_(paired._trimmed_pairs)_contig_2704	4.24177	18.919	0.000141745	0.0240704
Post_Gond_F1_1_(paired._trimmed_pairs)_contig_83483	4.25461	19.0883	9.57189e-07	0.000523194
Post_Gond_F1_1_(paired._trimmed_pairs)_contig_617	4.26797	19.2658	0.000302517	0.0399345
Post_Gond_F1_1_(paired._trimmed_pairs)_contig_57764	4.27236	19.3245	0.000128033	0.0223943
Post_Gond_F1_1_(paired._trimmed_pairs)_contig_144	4.38378	20.8761	0.000157145	0.0254501
Post_Gond_F1_1_(paired._trimmed_pairs)_contig_144212	4.39437	21.03	0.00014478	0.0242118
Post_Gond_F1_1_(paired._trimmed_pairs)_contig_57384	4.40758	21.2233	0.000181707	0.0283771
Post_Gond_F1_1_(paired._trimmed_pairs)_contig_34	4.42733	21.5159	5.06987e-05	0.0112249
Post_Gond_F1_1_(paired._trimmed_pairs)_contig_64031	4.45042	21.8629	0.000142706	0.0241166
Post_Gond_F1_1_(paired._trimmed_pairs)_contig_9801	4.47273	22.2037	9.27859e-07	0.000515212
Post_Gond_F1_1_(paired._trimmed_pairs)_contig_20227	4.48917	22.4582	1.42329e-05	0.00429219
Post_Gond_F1_1_(paired._trimmed_pairs)_contig_94471	4.48981	22.4682	0.000478627	0.0542606
Post_Gond_F1_1_(paired._trimmed_pairs)_contig_6353	4.54085	23.2773	0.000119397	0.0215296
Post_Gond_F1_1_(paired._trimmed_pairs)_contig_86774	4.58165	23.945	4.77445e-05	0.0107064
Post_Gond_F1_1_(paired._trimmed_pairs)_contig_278	4.60415	24.3213	3.64315e-05	0.00878928
Post_Gond_F1_1_(paired._trimmed_pairs)_contig_29683	4.61253	24.463	0.000238729	0.0343966
Post_Gond_F1_1_(paired._trimmed_pairs)_contig_23101	4.61633	24.5276	8.54403e-05	0.0164224
Post_Gond_F1_1_(paired._trimmed_pairs)_contig_57930	4.62766	24.7209	3.83814e-07	0.000258414
Post_Gond_F1_1_(paired._trimmed_pairs)_contig_86783	4.66326	25.3386	0.000360427	0.0456829
Post_Gond_F1_1_(paired._trimmed_pairs)_contig_28010	4.71156	26.2011	1.08775e-06	0.000576538
Post_Gond_F1_1_(paired._trimmed_pairs)_contig_2053	4.73581	26.6453	4.31008e-07	0.000279213
Post_Gond_F1_1_(paired._trimmed_pairs)_contig_5167	4.75054	26.9187	1.29395e-06	0.00066566
Post_Gond_F1_1_(paired._trimmed_pairs)_contig_3313	4.7519	26.9441	1.84627e-05	0.00512589
Post_Gond_F1_1_(paired._trimmed_pairs)_contig_59853	4.77883	27.4517	0.000269481	0.0372014
Post_Gond_F1_1_(paired._trimmed_pairs)_contig_4560	4.80829	28.0181	0.000515983	0.0558006
Post_Gond_F1_1_(paired._trimmed_pairs)_contig_77129	4.83161	28.4748	0.000492892	0.0542606
Post_Gond_F1_1_(paired._trimmed_pairs)_contig_72383	4.86493	29.14	0.000375989	0.0463768
Post_Gond_F1_1_(paired._trimmed_pairs)_contig_64832	4.88339	29.5152	3.01792e-06	0.00125682
Post_Gond_F1_1_(paired._trimmed_pairs)_contig_113506	4.91838	30.2399	1.82345e-05	0.00510659
Post_Gond_F1_1_(paired._trimmed_pairs)_contig_40584	4.92343	30.346	0.000444139	0.0521654
Post_Gond_F1_1_(paired._trimmed_pairs)_contig_80895	4.92963	30.4766	5.82481e-06	0.0021677
Post_Gond_F1_1_(paired._trimmed_pairs)_contig_1653	4.96152	31.1577	0.000145345	0.0242118
Post_Gond_F1_1_(paired._trimmed_pairs)_contig_130691	4.96476	31.2279	8.44623e-06	0.00284102
Post_Gond_F1_1_(paired._trimmed_pairs)_contig_37030	4.9712	31.3675	1.5278e-05	0.00449122
Post_Gond_F1_1_(paired._trimmed_pairs)_contig_45334	4.98459	31.6599	0.000121384	0.0217757
Post_Gond_F1_1_(paired._trimmed_pairs)_contig_16117	5.01056	32.235	0.000366547	0.0462908
Post_Gond_F1_1_(paired._trimmed_pairs)_contig_45254	5.04054	32.912	0.000234606	0.0341958
Post_Gond_F1_1_(paired._trimmed_pairs)_contig_14322	5.05955	33.3484	6.89955e-05	0.0141146
Post_Gond_F1_1_(paired._trimmed_pairs)_contig_21339	5.14943	35.4923	2.76883e-05	0.00696828
Post_Gond_F1_1_(paired._trimmed_pairs)_contig_89125	5.18126	36.2841	9.0552e-07	0.000515212
Post_Gond_F1_1_(paired._trimmed_pairs)_contig_25520	5.19991	36.7561	2.19766e-05	0.00578034
Post_Gond_F1_1_(paired._trimmed_pairs)_contig_12644	5.20364	36.8512	2.49397e-07	0.000181758
Post_Gond_F1_1_(paired._trimmed_pairs)_contig_99	5.22562	37.4169	3.68294e-05	0.00882444
Post_Gond_F1_1_(paired._trimmed_pairs)_contig_39783	5.23957	37.7804	8.40938e-08	7.95073e-05
Post_Gond_F1_1_(paired._trimmed_pairs)_contig_2241	5.25286	38.1302	0.000126451	0.0222341
Post_Gond_F1_1_(paired._trimmed_pairs)_contig_9152	5.26932	38.5678	0.000472871	0.0538826
Post_Gond_F1_1_(paired._trimmed_pairs)_contig_1440	5.27648	38.7594	2.43279e-07	0.000181072
Post_Gond_F1_1_(paired._trimmed_pairs)_contig_80201	5.28202	38.9088	0.000505135	0.0549773
Post_Gond_F1_1_(paired._trimmed_pairs)_contig_33018	5.28573	39.0089	5.54171e-06	0.00208452
Post_Gond_F1_1_(paired._trimmed_pairs)_contig_37147	5.28959	39.1134	1.44475e-05	0.00431968
Post_Gond_F1_1_(paired._trimmed_pairs)_contig_41645	5.31557	39.824	0.00052051	0.0558006
Post_Gond_F1_1_(paired._trimmed_pairs)_contig_7315	5.32287	40.0263	1.87377e-06	0.000885786
Post_Gond_F1_1_(paired._trimmed_pairs)_contig_102311	5.32488	40.0821	7.14754e-06	0.00247794
Post_Gond_F1_1_(paired._trimmed_pairs)_contig_155800	5.32922	40.2028	0.000106351	0.0193769
Post_Gond_F1_1_(paired._trimmed_pairs)_contig_3725	5.33204	40.2814	0.000160837	0.0258092
Post_Gond_F1_1_(paired._trimmed_pairs)_contig_88220	5.3445	40.6307	9.19348e-07	0.000515212
Post_Gond_F1_1_(paired._trimmed_pairs)_contig_41457	5.36239	41.1376	0.000374942	0.0463768
Post_Gond_F1_1_(paired._trimmed_pairs)_contig_19779	5.36671	41.261	1.33581e-06	0.000676496
Post_Gond_F1_1_(paired._trimmed_pairs)_contig_28762	5.37383	41.4652	2.65999e-05	0.00674288
Post_Gond_F1_1_(paired._trimmed_pairs)_contig_5366	5.37614	41.5318	0.000222041	0.0330529
Post_Gond_F1_1_(paired._trimmed_pairs)_contig_43118	5.4437	43.5228	0.000517889	0.0558006
Post_Gond_F1_1_(paired._trimmed_pairs)_contig_49909	5.45477	43.858	6.36897e-05	0.0134217
Post_Gond_F1_1_(paired._trimmed_pairs)_contig_18467	5.46093	44.0456	0.0002883	0.0392425
Post_Gond_F1_1_(paired._trimmed_pairs)_contig_5012	5.462	44.0784	1.40544e-08	1.69535e-05
Post_Gond_F1_1_(paired._trimmed_pairs)_contig_30723	5.47625	44.516	0.000198904	0.0306523
Post_Gond_F1_1_(paired._trimmed_pairs)_contig_93959	5.48293	44.7226	0.000484493	0.0542606
Post_Gond_F1_1_(paired._trimmed_pairs)_contig_17	5.51205	45.6345	9.21085e-06	0.00303976
Post_Gond_F1_1_(paired._trimmed_pairs)_contig_22036	5.52207	45.9524	1.08537e-05	0.00351559
Post_Gond_F1_1_(paired._trimmed_pairs)_contig_68494	5.5619	47.2388	1.36988e-05	0.00420361
Post_Gond_F1_1_(paired._trimmed_pairs)_contig_73611	5.57531	47.68	0.000175187	0.0277303
Post_Gond_F1_1_(paired._trimmed_pairs)_contig_23859	5.58472	47.992	3.8088e-06	0.00156752
Post_Gond_F1_1_(paired._trimmed_pairs)_contig_12919	5.58966	48.1564	1.42064e-05	0.00429219
Post_Gond_F1_1_(paired._trimmed_pairs)_contig_3533	5.59072	48.1919	0.000123841	0.0221032
Post_Gond_F1_1_(paired._trimmed_pairs)_contig_104808	5.62141	49.2281	0.000158923	0.0256195
Post_Gond_F1_1_(paired._trimmed_pairs)_contig_82717	5.62293	49.2798	6.6316e-06	0.00239162
Post_Gond_F1_1_(paired._trimmed_pairs)_contig_1102	5.66614	50.7784	1.72474e-08	2.01116e-05
Post_Gond_F1_1_(paired._trimmed_pairs)_contig_25043	5.67399	51.0555	0.000245632	0.0346479
Post_Gond_F1_1_(paired._trimmed_pairs)_contig_144073	5.67458	51.0761	2.10351e-08	2.29953e-05
Post_Gond_F1_1_(paired._trimmed_pairs)_contig_21678	5.67469	51.0802	9.42034e-08	8.4498e-05
Post_Gond_F1_1_(paired._trimmed_pairs)_contig_12227	5.68427	51.4204	0.000367966	0.0463029
Post_Gond_F1_1_(paired._trimmed_pairs)_contig_4168	5.71462	52.5137	5.49952e-06	0.00208452
Post_Gond_F1_1_(paired._trimmed_pairs)_contig_3312	5.72665	52.9535	6.7101e-09	1.06697e-05
Post_Gond_F1_1_(paired._trimmed_pairs)_contig_23178	5.77532	54.7701	6.49581e-08	6.49247e-05
Post_Gond_F1_1_(paired._trimmed_pairs)_contig_50016	5.80641	55.9635	2.93046e-06	0.00125016
Post_Gond_F1_1_(paired._trimmed_pairs)_contig_46761	5.86353	58.2235	5.57709e-05	0.0119692
Post_Gond_F1_1_(paired._trimmed_pairs)_contig_21718	5.86764	58.3894	0.000481171	0.0542606
Post_Gond_F1_1_(paired._trimmed_pairs)_contig_34781	5.90989	60.1247	7.85845e-05	0.0157088
Post_Gond_F1_1_(paired._trimmed_pairs)_contig_131104	5.92462	60.7417	0.000153655	0.0250008
Post_Gond_F1_1_(paired._trimmed_pairs)_contig_94564	5.93913	61.3559	0.000295841	0.0395004
Post_Gond_F1_1_(paired._trimmed_pairs)_contig_2147	6.00407	64.1806	3.98776e-07	0.000263207
Post_Gond_F1_1_(paired._trimmed_pairs)_contig_73897	6.01059	64.4716	2.99411e-06	0.00125682
Post_Gond_F1_1_(paired._trimmed_pairs)_contig_7164	6.08469	67.8693	1.39244e-07	0.00011328
Post_Gond_F1_1_(paired._trimmed_pairs)_contig_48078	6.15364	71.192	9.97254e-08	8.50876e-05
Post_Gond_F1_1_(paired._trimmed_pairs)_contig_115771	6.22142	74.6163	2.00056e-08	2.25753e-05
Post_Gond_F1_1_(paired._trimmed_pairs)_contig_32239	6.22621	74.8647	4.83481e-07	0.000307512
Post_Gond_F1_1_(paired._trimmed_pairs)_contig_195271	6.26364	76.8323	2.55429e-05	0.00652221
Post_Gond_F1_1_(paired._trimmed_pairs)_contig_60669	6.3042	79.0231	6.43023e-09	1.06697e-05
Post_Gond_F1_1_(paired._trimmed_pairs)_contig_43048	6.35314	81.7496	1.00053e-06	0.000538468
Post_Gond_F1_1_(paired._trimmed_pairs)_contig_35777	6.40024	84.4627	1.35369e-06	0.000676496
Post_Gond_F1_1_(paired._trimmed_pairs)_contig_128332	6.40882	84.9662	0.00049325	0.0542606
Post_Gond_F1_1_(paired._trimmed_pairs)_contig_23773	6.42144	85.7127	0.000226909	0.0334926
Post_Gond_F1_1_(paired._trimmed_pairs)_contig_11861	6.46598	88.4002	7.51416e-09	1.09525e-05
Post_Gond_F1_1_(paired._trimmed_pairs)_contig_23795	6.51052	91.172	2.53151e-09	5.20925e-06
Post_Gond_F1_1_(paired._trimmed_pairs)_contig_80663	6.51655	91.5538	9.60098e-05	0.0181562
Post_Gond_F1_1_(paired._trimmed_pairs)_contig_13657	6.51842	91.6725	0.000291073	0.0394474
Post_Gond_F1_1_(paired._trimmed_pairs)_contig_179060	6.6219	98.4899	0.000203558	0.0310956
Post_Gond_F1_1_(paired._trimmed_pairs)_contig_115374	6.65068	100.474	5.98355e-07	0.000367222
Post_Gond_F1_1_(paired._trimmed_pairs)_contig_11862	6.65771	100.965	4.52097e-09	7.90763e-06
Post_Gond_F1_1_(paired._trimmed_pairs)_contig_9675	6.66635	101.571	0.000194707	0.0301383
Post_Gond_F1_1_(paired._trimmed_pairs)_contig_1108	6.69794	103.82	2.21045e-06	0.00100423
Post_Gond_F1_1_(paired._trimmed_pairs)_contig_104833	6.71289	104.901	6.26081e-07	0.000377613
Post_Gond_F1_1_(paired._trimmed_pairs)_contig_99637	6.81514	112.606	1.62938e-05	0.00467206
Post_Gond_F1_1_(paired._trimmed_pairs)_contig_125576	6.98599	126.763	0.00013234	0.0229185
Post_Gond_F1_1_(paired._trimmed_pairs)_contig_2994	7.00644	128.573	2.50284e-12	1.05647e-08
Post_Gond_F1_1_(paired._trimmed_pairs)_contig_70109	7.14164	141.205	5.18062e-06	0.00199152
Post_Gond_F1_1_(paired._trimmed_pairs)_contig_43136	7.1585	142.864	5.97201e-05	0.0126614
Post_Gond_F1_1_(paired._trimmed_pairs)_contig_40725	7.23772	150.928	2.98701e-05	0.00735855
Post_Gond_F1_1_(paired._trimmed_pairs)_contig_10381	7.2698	154.322	1.60961e-14	1.40769e-10
Post_Gond_F1_1_(paired._trimmed_pairs)_contig_18767	7.27741	155.139	9.00592e-08	8.29066e-05
Post_Gond_F1_1_(paired._trimmed_pairs)_contig_5574	7.28962	156.457	1.82472e-05	0.00510659
Post_Gond_F1_1_(paired._trimmed_pairs)_contig_6299	7.36164	164.465	3.3153e-09	6.4431e-06
Post_Gond_F1_1_(paired._trimmed_pairs)_contig_101430	7.42296	171.606	1.32214e-05	0.00409301
Post_Gond_F1_1_(paired._trimmed_pairs)_contig_17689	7.46861	177.123	1.62422e-05	0.00467206
Post_Gond_F1_1_(paired._trimmed_pairs)_contig_21341	7.58317	191.762	1.96311e-05	0.00531712
Post_Gond_F1_1_(paired._trimmed_pairs)_contig_136007	7.68237	205.411	1.52091e-05	0.00449122
Post_Gond_F1_1_(paired._trimmed_pairs)_contig_74083	7.77764	219.433	2.67844e-07	0.000191219
Post_Gond_F1_1_(paired._trimmed_pairs)_contig_42505	7.81643	225.413	4.74845e-06	0.00186641
Post_Gond_F1_1_(paired._trimmed_pairs)_contig_51946	7.90695	240.01	7.9831e-07	0.000465441
Post_Gond_F1_1_(paired._trimmed_pairs)_contig_72409	8.05628	266.184	2.04656e-06	0.000942009
Post_Gond_F1_1_(paired._trimmed_pairs)_contig_9978	8.05849	266.591	1.29202e-08	1.66036e-05
Post_Gond_F1_1_(paired._trimmed_pairs)_contig_629	8.21394	296.922	6.87561e-11	1.85017e-07
Post_Gond_F1_1_(paired._trimmed_pairs)_contig_95048	8.52664	368.786	5.59874e-07	0.000349742
Post_Gond_F1_1_(paired._trimmed_pairs)_contig_57870	8.70324	416.807	1.15602e-08	1.55538e-05
Post_Gond_F1_1_(paired._trimmed_pairs)_contig_24218	8.82304	452.896	1.65718e-06	0.000794129
Post_Gond_F1_1_(paired._trimmed_pairs)_contig_17305	8.93082	488.029	0.000500347	0.0548688
Post_Gond_F1_1_(paired._trimmed_pairs)_contig_18584	8.99231	509.28	3.74352e-07	0.000258414
Post_Gond_F1_1_(paired._trimmed_pairs)_contig_53001	9.11308	553.747	0.000424073	0.0506578
Post_Gond_F1_1_(paired._trimmed_pairs)_contig_62547	9.15999	572.047	0.000521647	0.0558006
Post_Gond_F1_1_(paired._trimmed_pairs)_contig_6301	9.21364	593.72	7.61398e-12	2.66352e-08
Post_Gond_F1_1_(paired._trimmed_pairs)_contig_19584	9.21628	594.809	0.000486781	0.0542606
Post_Gond_F1_1_(paired._trimmed_pairs)_contig_91590	9.4422	695.641	0.000326291	0.0421192
Post_Gond_F1_1_(paired._trimmed_pairs)_contig_45258	9.4484	698.639	2.71803e-12	1.05647e-08
Post_Gond_F1_1_(paired._trimmed_pairs)_contig_6432	9.4793	713.76	0.000440564	0.052067
Post_Gond_F1_1_(paired._trimmed_pairs)_contig_71003	9.53541	742.068	0.000378674	0.04648
Post_Gond_F1_1_(paired._trimmed_pairs)_contig_143850	9.71344	839.531	0.000446743	0.0521654
Post_Gond_F1_1_(paired._trimmed_pairs)_contig_26552	9.71806	842.224	0.000233653	0.0341958
Post_Gond_F1_1_(paired._trimmed_pairs)_contig_184518	9.80372	893.743	0.000244326	0.0346033
Post_Gond_F1_1_(paired._trimmed_pairs)_contig_601	9.82697	908.267	0.000463561	0.0531682
Post_Gond_F1_1_(paired._trimmed_pairs)_contig_1486	9.84912	922.319	0.000186038	0.0289244
Post_Gond_F1_1_(paired._trimmed_pairs)_contig_18850	10.1029	1099.69	2.43273e-13	1.41836e-09
Post_Gond_F1_1_(paired._trimmed_pairs)_contig_7131	10.3208	1279.03	9.60179e-05	0.0181562
Post_Gond_F1_1_(paired._trimmed_pairs)_contig_49832	10.4245	1374.28	4.206e-05	0.00978914
Post_Gond_F1_1_(paired._trimmed_pairs)_contig_22711	10.4559	1404.55	4.56312e-05	0.0102985
Post_Gond_F1_1_(paired._trimmed_pairs)_contig_56316	10.4593	1407.92	8.242e-05	0.0161978
Post_Gond_F1_1_(paired._trimmed_pairs)_contig_11890	10.4819	1430.1	0.000148065	0.0245479
Post_Gond_F1_1_(paired._trimmed_pairs)_contig_13058	10.6926	1654.97	2.84494e-05	0.00710467
Post_Gond_F1_1_(paired._trimmed_pairs)_contig_7637	10.911	1925.46	1.52717e-12	7.63195e-09
Post_Gond_F1_1_(paired._trimmed_pairs)_contig_4971	10.9942	2039.8	6.43077e-05	0.0134707
Post_Gond_F1_1_(paired._trimmed_pairs)_contig_57455	11.2537	2441.83	2.50644e-05	0.00644708
Post_Gond_F1_1_(paired._trimmed_pairs)_contig_163234	11.7324	3402.48	1.81289e-05	0.00510659
Post_Gond_F1_1_(paired._trimmed_pairs)_contig_58191	13.4485	11179.4	1.28263e-07	0.000106831

## Sheet: Male_VG_DEGs
Name	Log₂ fold change	Fold change	P-value	FDR p-value
Post_Gond_F1_1_(paired._trimmed_pairs)_contig_7681	-11.5134	-2923.38	1.3881e-06	0.000481513
Post_Gond_F1_1_(paired._trimmed_pairs)_contig_17156	-11.1677	-2300.45	3.28334e-06	0.00101166
Post_Gond_F1_1_(paired._trimmed_pairs)_contig_159441	-10.8672	-1867.86	2.66116e-05	0.00511377
Post_Gond_F1_1_(paired._trimmed_pairs)_contig_197186	-10.6801	-1640.67	2.18851e-05	0.00437914
Post_Gond_F1_1_(paired._trimmed_pairs)_contig_38137	-10.2876	-1249.9	0.0001038	0.0132683
Post_Gond_F1_1_(paired._trimmed_pairs)_contig_195219	-10.2809	-1244.09	4.76578e-05	0.00750498
Post_Gond_F1_1_(paired._trimmed_pairs)_contig_146773	-10.191	-1168.95	8.6358e-05	0.0114848
Post_Gond_F1_1_(paired._trimmed_pairs)_contig_197280	-10.1759	-1156.75	4.92998e-05	0.00765305
Post_Gond_F1_1_(paired._trimmed_pairs)_contig_30379	-10.0536	-1062.76	1.7942e-08	1.63052e-05
Post_Gond_F1_1_(paired._trimmed_pairs)_contig_15852	-9.96349	-998.41	0.000170363	0.0191531
Post_Gond_F1_1_(paired._trimmed_pairs)_contig_13867	-9.79731	-889.782	0.000227821	0.0238316
Post_Gond_F1_1_(paired._trimmed_pairs)_contig_193395	-9.76199	-868.262	9.90374e-05	0.0127437
Post_Gond_F1_1_(paired._trimmed_pairs)_contig_194909	-9.70861	-836.728	0.000246498	0.0250057
Post_Gond_F1_1_(paired._trimmed_pairs)_contig_155301	-9.66538	-812.025	0.000261159	0.0259402
Post_Gond_F1_1_(paired._trimmed_pairs)_contig_21430	-9.66156	-809.877	8.6633e-05	0.0114864
Post_Gond_F1_1_(paired._trimmed_pairs)_contig_60574	-9.63187	-793.383	6.59599e-05	0.00952728
Post_Gond_F1_1_(paired._trimmed_pairs)_contig_80887	-9.40655	-678.66	0.000351224	0.0317199
Post_Gond_F1_1_(paired._trimmed_pairs)_contig_193579	-9.34004	-648.087	0.000416078	0.0350381
Post_Gond_F1_1_(paired._trimmed_pairs)_contig_58943	-9.32497	-641.35	0.000424055	0.0354362
Post_Gond_F1_1_(paired._trimmed_pairs)_contig_28702	-9.31976	-639.037	0.000431613	0.0355714
Post_Gond_F1_1_(paired._trimmed_pairs)_contig_193780	-9.31483	-636.858	0.000428357	0.0355235
Post_Gond_F1_1_(paired._trimmed_pairs)_contig_195707	-9.29371	-627.604	0.000230078	0.0239387
Post_Gond_F1_1_(paired._trimmed_pairs)_contig_86328	-9.28916	-625.629	0.000444245	0.0361297
Post_Gond_F1_1_(paired._trimmed_pairs)_contig_47465	-9.21305	-593.478	0.000528943	0.0403273
Post_Gond_F1_1_(paired._trimmed_pairs)_contig_6293	-9.18118	-580.513	6.02659e-11	1.09536e-07
Post_Gond_F1_1_(paired._trimmed_pairs)_contig_25049	-9.17615	-578.491	0.00034468	0.0312525
Post_Gond_F1_1_(paired._trimmed_pairs)_contig_194987	-9.10726	-551.516	0.000571546	0.0421851
Post_Gond_F1_1_(paired._trimmed_pairs)_contig_125990	-9.01827	-518.524	0.000536518	0.0406718
Post_Gond_F1_1_(paired._trimmed_pairs)_contig_55909	-9.00914	-515.252	0.000457331	0.0366714
Post_Gond_F1_1_(paired._trimmed_pairs)_contig_28934	-9.00376	-513.336	0.000658278	0.0466714
Post_Gond_F1_1_(paired._trimmed_pairs)_contig_7126	-9.00376	-513.336	0.000658259	0.0466714
Post_Gond_F1_1_(paired._trimmed_pairs)_contig_34948	-8.99727	-511.032	0.0003843	0.0333935
Post_Gond_F1_1_(paired._trimmed_pairs)_contig_112100	-8.9958	-510.513	0.000676489	0.0474423
Post_Gond_F1_1_(paired._trimmed_pairs)_contig_93942	-8.94031	-491.248	0.00044557	0.0361297
Post_Gond_F1_1_(paired._trimmed_pairs)_contig_49833	-8.92061	-484.587	0.000661008	0.0466714
Post_Gond_F1_1_(paired._trimmed_pairs)_contig_423	-8.88955	-474.264	0.000612842	0.0444805
Post_Gond_F1_1_(paired._trimmed_pairs)_contig_195459	-8.86966	-467.773	0.000661216	0.0466714
Post_Gond_F1_1_(paired._trimmed_pairs)_contig_17695	-8.85075	-461.679	0.000812931	0.0525346
Post_Gond_F1_1_(paired._trimmed_pairs)_contig_101481	-8.8012	-446.093	0.000362162	0.03206
Post_Gond_F1_1_(paired._trimmed_pairs)_contig_14413	-8.79348	-443.711	0.000872109	0.0550539
Post_Gond_F1_1_(paired._trimmed_pairs)_contig_15759	-8.77002	-436.556	0.00051473	0.03953
Post_Gond_F1_1_(paired._trimmed_pairs)_contig_113947	-8.75281	-431.378	0.00033712	0.030959
Post_Gond_F1_1_(paired._trimmed_pairs)_contig_91968	-8.74353	-428.613	0.000730619	0.0495651
Post_Gond_F1_1_(paired._trimmed_pairs)_contig_96572	-8.73515	-426.13	0.000563305	0.0418919
Post_Gond_F1_1_(paired._trimmed_pairs)_contig_114344	-8.70089	-416.13	0.000454816	0.0366043
Post_Gond_F1_1_(paired._trimmed_pairs)_contig_123377	-8.64815	-401.193	8.87339e-07	0.000361744
Post_Gond_F1_1_(paired._trimmed_pairs)_contig_129233	-8.55902	-377.156	0.000452658	0.0364979
Post_Gond_F1_1_(paired._trimmed_pairs)_contig_20577	-8.54699	-374.024	0.00079178	0.0519372
Post_Gond_F1_1_(paired._trimmed_pairs)_contig_152360	-8.54391	-373.228	0.000763436	0.0508512
Post_Gond_F1_1_(paired._trimmed_pairs)_contig_77093	-8.50443	-363.151	9.21577e-16	8.04002e-12
Post_Gond_F1_1_(paired._trimmed_pairs)_contig_80002	-8.47984	-357.016	6.68833e-13	2.43126e-09
Post_Gond_F1_1_(paired._trimmed_pairs)_contig_37370	-8.46638	-353.698	0.000537057	0.0406718
Post_Gond_F1_1_(paired._trimmed_pairs)_contig_67938	-8.43958	-347.189	5.2147e-06	0.00140414
Post_Gond_F1_1_(paired._trimmed_pairs)_contig_858	-8.34889	-326.037	4.73249e-07	0.000231951
Post_Gond_F1_1_(paired._trimmed_pairs)_contig_41981	-8.2238	-298.959	0.00080442	0.0522935
Post_Gond_F1_1_(paired._trimmed_pairs)_contig_4997	-7.99026	-254.278	7.16087e-16	8.04002e-12
Post_Gond_F1_1_(paired._trimmed_pairs)_contig_88360	-7.96963	-250.667	7.471e-12	1.91701e-08
Post_Gond_F1_1_(paired._trimmed_pairs)_contig_15203	-7.9163	-241.571	7.46062e-07	0.000312923
Post_Gond_F1_1_(paired._trimmed_pairs)_contig_2220	-7.83165	-227.803	3.26397e-15	2.37296e-11
Post_Gond_F1_1_(paired._trimmed_pairs)_contig_22187	-7.67514	-204.384	1.41808e-05	0.00312414
Post_Gond_F1_1_(paired._trimmed_pairs)_contig_14823	-7.65309	-201.284	5.59497e-06	0.00147914
Post_Gond_F1_1_(paired._trimmed_pairs)_contig_14727	-7.57614	-190.83	3.90817e-05	0.00648206
Post_Gond_F1_1_(paired._trimmed_pairs)_contig_49909	-7.54116	-186.259	8.92625e-06	0.00210994
Post_Gond_F1_1_(paired._trimmed_pairs)_contig_101444	-7.44094	-173.758	2.6226e-09	2.93335e-06
Post_Gond_F1_1_(paired._trimmed_pairs)_contig_102913	-7.39704	-168.551	9.45972e-07	0.000375129
Post_Gond_F1_1_(paired._trimmed_pairs)_contig_95678	-7.39476	-168.285	3.41526e-06	0.00102349
Post_Gond_F1_1_(paired._trimmed_pairs)_contig_70472	-7.28142	-155.57	8.39735e-06	0.00204637
Post_Gond_F1_1_(paired._trimmed_pairs)_contig_43051	-7.234	-150.54	8.80563e-07	0.000361744
Post_Gond_F1_1_(paired._trimmed_pairs)_contig_153520	-7.18765	-145.78	6.9066e-05	0.0097334
Post_Gond_F1_1_(paired._trimmed_pairs)_contig_17145	-7.11864	-138.971	2.5962e-12	8.0892e-09
Post_Gond_F1_1_(paired._trimmed_pairs)_contig_52311	-7.00511	-128.454	2.95082e-05	0.00538568
Post_Gond_F1_1_(paired._trimmed_pairs)_contig_12130	-7.0045	-128.4	3.77896e-07	0.000209965
Post_Gond_F1_1_(paired._trimmed_pairs)_contig_97195	-6.95231	-123.838	9.64516e-07	0.000379037
Post_Gond_F1_1_(paired._trimmed_pairs)_contig_12276	-6.88102	-117.868	1.10084e-05	0.00248806
Post_Gond_F1_1_(paired._trimmed_pairs)_contig_54084	-6.83327	-114.03	3.72774e-05	0.00634795
Post_Gond_F1_1_(paired._trimmed_pairs)_contig_144012	-6.73062	-106.198	2.17704e-07	0.000135664
Post_Gond_F1_1_(paired._trimmed_pairs)_contig_192378	-6.64961	-100.4	3.78097e-05	0.00639263
Post_Gond_F1_1_(paired._trimmed_pairs)_contig_64812	-6.55952	-94.322	9.73555e-07	0.000379173
Post_Gond_F1_1_(paired._trimmed_pairs)_contig_188174	-6.55561	-94.0667	1.50596e-05	0.00326824
Post_Gond_F1_1_(paired._trimmed_pairs)_contig_116498	-6.38691	-83.6858	9.85041e-06	0.00227347
Post_Gond_F1_1_(paired._trimmed_pairs)_contig_98078	-6.16486	-71.7475	1.36326e-06	0.000481513
Post_Gond_F1_1_(paired._trimmed_pairs)_contig_116166	-6.10166	-68.6725	5.71776e-05	0.00861517
Post_Gond_F1_1_(paired._trimmed_pairs)_contig_24534	-6.07257	-67.3017	0.000206483	0.0225258
Post_Gond_F1_1_(paired._trimmed_pairs)_contig_29420	-6.0685	-67.1121	9.22352e-08	6.59572e-05
Post_Gond_F1_1_(paired._trimmed_pairs)_contig_3725	-6.04868	-66.1962	6.48794e-08	5.24093e-05
Post_Gond_F1_1_(paired._trimmed_pairs)_contig_32300	-6.00671	-64.2983	7.70216e-09	7.71753e-06
Post_Gond_F1_1_(paired._trimmed_pairs)_contig_127332	-5.95474	-62.0234	0.000240989	0.0246914
Post_Gond_F1_1_(paired._trimmed_pairs)_contig_196439	-5.90253	-59.819	4.49998e-07	0.000228248
Post_Gond_F1_1_(paired._trimmed_pairs)_contig_1052	-5.88877	-59.2509	0.000324974	0.030097
Post_Gond_F1_1_(paired._trimmed_pairs)_contig_84877	-5.88723	-59.1879	3.07214e-05	0.00553377
Post_Gond_F1_1_(paired._trimmed_pairs)_contig_30460	-5.8514	-57.736	3.28055e-06	0.00101166
Post_Gond_F1_1_(paired._trimmed_pairs)_contig_6458	-5.84544	-57.4978	2.88296e-05	0.00535138
Post_Gond_F1_1_(paired._trimmed_pairs)_contig_13008	-5.82684	-56.7614	3.9549e-07	0.00021086
Post_Gond_F1_1_(paired._trimmed_pairs)_contig_28377	-5.82621	-56.7367	0.00035803	0.0318942
Post_Gond_F1_1_(paired._trimmed_pairs)_contig_78196	-5.80648	-55.9659	0.000327566	0.0302728
Post_Gond_F1_1_(paired._trimmed_pairs)_contig_161195	-5.78052	-54.9678	0.000373268	0.0325646
Post_Gond_F1_1_(paired._trimmed_pairs)_contig_103968	-5.76023	-54.2004	0.000278381	0.0268009
Post_Gond_F1_1_(paired._trimmed_pairs)_contig_6757	-5.70965	-52.3332	3.96381e-07	0.00021086
Post_Gond_F1_1_(paired._trimmed_pairs)_contig_23670	-5.70455	-52.1483	9.64068e-05	0.0124419
Post_Gond_F1_1_(paired._trimmed_pairs)_contig_28762	-5.63488	-49.69	1.24768e-06	0.000453543
Post_Gond_F1_1_(paired._trimmed_pairs)_contig_97875	-5.62967	-49.5106	7.03131e-05	0.00983054
Post_Gond_F1_1_(paired._trimmed_pairs)_contig_12919	-5.58468	-47.9907	3.77803e-09	4.01954e-06
Post_Gond_F1_1_(paired._trimmed_pairs)_contig_66930	-5.50579	-45.4369	2.4515e-05	0.00486076
Post_Gond_F1_1_(paired._trimmed_pairs)_contig_73753	-5.50505	-45.4135	0.000422496	0.0354339
Post_Gond_F1_1_(paired._trimmed_pairs)_contig_23781	-5.50076	-45.2788	0.000407265	0.0343623
Post_Gond_F1_1_(paired._trimmed_pairs)_contig_145267	-5.46268	-44.0991	1.66309e-05	0.00351984
Post_Gond_F1_1_(paired._trimmed_pairs)_contig_39856	-5.42338	-42.9141	0.000689458	0.0480429
Post_Gond_F1_1_(paired._trimmed_pairs)_contig_153806	-5.41985	-42.8093	3.81203e-05	0.00642026
Post_Gond_F1_1_(paired._trimmed_pairs)_contig_121903	-5.39671	-42.1279	0.000870604	0.0550386
Post_Gond_F1_1_(paired._trimmed_pairs)_contig_113393	-5.3713	-41.3926	0.000354359	0.0318712
Post_Gond_F1_1_(paired._trimmed_pairs)_contig_73550	-5.36394	-41.1818	0.000115387	0.0143338
Post_Gond_F1_1_(paired._trimmed_pairs)_contig_109105	-5.35758	-41.0008	0.000629217	0.0452176
Post_Gond_F1_1_(paired._trimmed_pairs)_contig_29390	-5.27404	-38.6939	0.000476552	0.0374934
Post_Gond_F1_1_(paired._trimmed_pairs)_contig_11032	-5.26753	-38.5199	2.15909e-07	0.000135664
Post_Gond_F1_1_(paired._trimmed_pairs)_contig_13954	-5.24877	-38.0221	3.18235e-08	2.77635e-05
Post_Gond_F1_1_(paired._trimmed_pairs)_contig_171384	-5.24348	-37.8829	0.000843236	0.0540234
Post_Gond_F1_1_(paired._trimmed_pairs)_contig_16997	-5.24062	-37.8081	0.000867999	0.0549794
Post_Gond_F1_1_(paired._trimmed_pairs)_contig_98392	-5.23374	-37.6282	0.000851667	0.0543932
Post_Gond_F1_1_(paired._trimmed_pairs)_contig_7795	-5.22511	-37.4038	4.67829e-07	0.0002319
Post_Gond_F1_1_(paired._trimmed_pairs)_contig_31443	-5.19808	-36.7096	0.000802148	0.0522935
Post_Gond_F1_1_(paired._trimmed_pairs)_contig_34005	-5.19646	-36.6682	1.7336e-05	0.00363564
Post_Gond_F1_1_(paired._trimmed_pairs)_contig_48747	-5.17448	-36.1139	7.45282e-05	0.0102184
Post_Gond_F1_1_(paired._trimmed_pairs)_contig_57027	-5.13289	-35.0876	0.000109928	0.0138189
Post_Gond_F1_1_(paired._trimmed_pairs)_contig_42195	-5.11315	-34.6107	3.71921e-05	0.00634795
Post_Gond_F1_1_(paired._trimmed_pairs)_contig_106235	-5.11277	-34.6017	6.60531e-06	0.00165592
Post_Gond_F1_1_(paired._trimmed_pairs)_contig_148433	-5.09895	-34.2718	0.000211798	0.0228119
Post_Gond_F1_1_(paired._trimmed_pairs)_contig_82120	-5.06144	-33.3923	7.46384e-06	0.00184989
Post_Gond_F1_1_(paired._trimmed_pairs)_contig_63606	-5.05185	-33.1711	0.000577435	0.0423332
Post_Gond_F1_1_(paired._trimmed_pairs)_contig_134647	-5.04217	-32.9491	0.00074588	0.0503654
Post_Gond_F1_1_(paired._trimmed_pairs)_contig_4342	-5.03946	-32.8873	4.92019e-05	0.00765305
Post_Gond_F1_1_(paired._trimmed_pairs)_contig_66756	-5.02111	-32.4717	0.000331103	0.030535
Post_Gond_F1_1_(paired._trimmed_pairs)_contig_59166	-5.00641	-32.1424	0.000402277	0.0342426
Post_Gond_F1_1_(paired._trimmed_pairs)_contig_23988	-4.99048	-31.7896	7.92099e-12	1.91956e-08
Post_Gond_F1_1_(paired._trimmed_pairs)_contig_24346	-4.98609	-31.693	5.3218e-12	1.45089e-08
Post_Gond_F1_1_(paired._trimmed_pairs)_contig_53789	-4.9769	-31.4917	0.000443693	0.0361297
Post_Gond_F1_1_(paired._trimmed_pairs)_contig_3133	-4.96322	-31.1945	2.24807e-06	0.000748573
Post_Gond_F1_1_(paired._trimmed_pairs)_contig_48984	-4.95011	-30.9123	4.58514e-06	0.00128211
Post_Gond_F1_1_(paired._trimmed_pairs)_contig_26343	-4.91415	-30.1514	0.000796731	0.0520813
Post_Gond_F1_1_(paired._trimmed_pairs)_contig_58125	-4.9089	-30.0417	1.94875e-05	0.00400823
Post_Gond_F1_1_(paired._trimmed_pairs)_contig_62021	-4.88346	-29.5167	3.60209e-07	0.000204061
Post_Gond_F1_1_(paired._trimmed_pairs)_contig_145528	-4.88334	-29.5142	3.85644e-05	0.00642067
Post_Gond_F1_1_(paired._trimmed_pairs)_contig_15410	-4.83767	-28.5946	0.00021773	0.0232215
Post_Gond_F1_1_(paired._trimmed_pairs)_contig_36694	-4.75613	-27.0233	0.000219948	0.0233496
Post_Gond_F1_1_(paired._trimmed_pairs)_contig_11890	-4.73669	-26.6615	1.5358e-05	0.00331649
Post_Gond_F1_1_(paired._trimmed_pairs)_contig_126242	-4.71101	-26.1913	1.20944e-07	8.24325e-05
Post_Gond_F1_1_(paired._trimmed_pairs)_contig_120543	-4.69973	-25.9871	6.83671e-05	0.0096826
Post_Gond_F1_1_(paired._trimmed_pairs)_contig_85420	-4.69614	-25.9226	0.000157293	0.018056
Post_Gond_F1_1_(paired._trimmed_pairs)_contig_7684	-4.68802	-25.7771	3.37513e-05	0.00593655
Post_Gond_F1_1_(paired._trimmed_pairs)_contig_24921	-4.68017	-25.6373	0.000403421	0.0342426
Post_Gond_F1_1_(paired._trimmed_pairs)_contig_112929	-4.65696	-25.2281	1.66656e-05	0.00351984
Post_Gond_F1_1_(paired._trimmed_pairs)_contig_84076	-4.64676	-25.0504	0.000279554	0.0268009
Post_Gond_F1_1_(paired._trimmed_pairs)_contig_1068	-4.64042	-24.9406	3.21586e-10	4.52513e-07
Post_Gond_F1_1_(paired._trimmed_pairs)_contig_5087	-4.60079	-24.2647	0.00088846	0.0557643
Post_Gond_F1_1_(paired._trimmed_pairs)_contig_84077	-4.58975	-24.0798	6.13089e-06	0.00159692
Post_Gond_F1_1_(paired._trimmed_pairs)_contig_62821	-4.57984	-23.915	8.90125e-05	0.0117306
Post_Gond_F1_1_(paired._trimmed_pairs)_contig_136020	-4.55306	-23.4752	0.000103585	0.0132683
Post_Gond_F1_1_(paired._trimmed_pairs)_contig_75648	-4.54344	-23.3191	0.000324358	0.030097
Post_Gond_F1_1_(paired._trimmed_pairs)_contig_31833	-4.53835	-23.237	0.000552409	0.0415459
Post_Gond_F1_1_(paired._trimmed_pairs)_contig_36830	-4.53078	-23.1153	0.000763566	0.0508512
Post_Gond_F1_1_(paired._trimmed_pairs)_contig_89201	-4.52433	-23.0123	4.48746e-06	0.00126289
Post_Gond_F1_1_(paired._trimmed_pairs)_contig_8972	-4.5111	-22.8021	0.000427612	0.0355235
Post_Gond_F1_1_(paired._trimmed_pairs)_contig_39434	-4.47696	-22.2689	0.000404276	0.0342426
Post_Gond_F1_1_(paired._trimmed_pairs)_contig_88391	-4.47076	-22.1734	6.32349e-06	0.00159692
Post_Gond_F1_1_(paired._trimmed_pairs)_contig_39761	-4.47034	-22.1669	0.000648699	0.0462367
Post_Gond_F1_1_(paired._trimmed_pairs)_contig_61101	-4.44169	-21.7312	2.5953e-05	0.00503153
Post_Gond_F1_1_(paired._trimmed_pairs)_contig_119218	-4.43549	-21.638	0.000363828	0.0321266
Post_Gond_F1_1_(paired._trimmed_pairs)_contig_29335	-4.41351	-21.3108	0.00013212	0.0159645
Post_Gond_F1_1_(paired._trimmed_pairs)_contig_58127	-4.40102	-21.1271	0.000406063	0.0343273
Post_Gond_F1_1_(paired._trimmed_pairs)_contig_11303	-4.3869	-20.9213	6.0272e-07	0.000271044
Post_Gond_F1_1_(paired._trimmed_pairs)_contig_33989	-4.38127	-20.8398	0.000177711	0.019752
Post_Gond_F1_1_(paired._trimmed_pairs)_contig_70000	-4.37058	-20.686	9.20151e-07	0.000368238
Post_Gond_F1_1_(paired._trimmed_pairs)_contig_28205	-4.36558	-20.6143	0.000111883	0.0140242
Post_Gond_F1_1_(paired._trimmed_pairs)_contig_155066	-4.36128	-20.5531	0.000249578	0.025201
Post_Gond_F1_1_(paired._trimmed_pairs)_contig_32033	-4.35344	-20.4417	0.000631098	0.0452782
Post_Gond_F1_1_(paired._trimmed_pairs)_contig_188200	-4.35329	-20.4395	0.000628457	0.0452176
Post_Gond_F1_1_(paired._trimmed_pairs)_contig_177849	-4.33545	-20.1884	7.30193e-05	0.0100797
Post_Gond_F1_1_(paired._trimmed_pairs)_contig_8717	-4.33411	-20.1697	6.68558e-05	0.00959315
Post_Gond_F1_1_(paired._trimmed_pairs)_contig_15558	-4.31727	-19.9355	6.55163e-05	0.00949465
Post_Gond_F1_1_(paired._trimmed_pairs)_contig_152359	-4.3165	-19.9249	0.00030824	0.0290439
Post_Gond_F1_1_(paired._trimmed_pairs)_contig_131902	-4.3067	-19.79	3.24908e-05	0.00578482
Post_Gond_F1_1_(paired._trimmed_pairs)_contig_145066	-4.28841	-19.5408	0.000794919	0.0520648
Post_Gond_F1_1_(paired._trimmed_pairs)_contig_58201	-4.24957	-19.0217	0.000705086	0.0487425
Post_Gond_F1_1_(paired._trimmed_pairs)_contig_66165	-4.23888	-18.8812	0.000120072	0.0147126
Post_Gond_F1_1_(paired._trimmed_pairs)_contig_79113	-4.21985	-18.6338	0.000229281	0.0239269
Post_Gond_F1_1_(paired._trimmed_pairs)_contig_156275	-4.1688	-17.986	0.000430845	0.0355714
Post_Gond_F1_1_(paired._trimmed_pairs)_contig_103532	-4.12702	-17.4726	0.000114291	0.0142851
Post_Gond_F1_1_(paired._trimmed_pairs)_contig_72212	-4.12051	-17.3939	0.00088791	0.0557643
Post_Gond_F1_1_(paired._trimmed_pairs)_contig_73965	-4.11945	-17.3812	0.000673624	0.0473175
Post_Gond_F1_1_(paired._trimmed_pairs)_contig_110692	-4.09627	-17.1041	3.74e-05	0.00634795
Post_Gond_F1_1_(paired._trimmed_pairs)_contig_10081	-4.08091	-16.923	3.87345e-06	0.00114165
Post_Gond_F1_1_(paired._trimmed_pairs)_contig_178533	-4.05985	-16.6777	0.000516595	0.0396035
Post_Gond_F1_1_(paired._trimmed_pairs)_contig_17077	-4.05406	-16.611	0.000451442	0.0364673
Post_Gond_F1_1_(paired._trimmed_pairs)_contig_154873	-4.04508	-16.5079	0.000151137	0.0176277
Post_Gond_F1_1_(paired._trimmed_pairs)_contig_134679	-4.04277	-16.4814	4.89133e-08	4.05326e-05
Post_Gond_F1_1_(paired._trimmed_pairs)_contig_86607	-4.02265	-16.2532	7.365e-05	0.0101347
Post_Gond_F1_1_(paired._trimmed_pairs)_contig_37116	-4.0067	-16.0745	0.000490491	0.0382066
Post_Gond_F1_1_(paired._trimmed_pairs)_contig_63816	-3.99218	-15.9135	0.000134918	0.0161682
Post_Gond_F1_1_(paired._trimmed_pairs)_contig_73073	-3.97154	-15.6875	6.11049e-05	0.00903545
Post_Gond_F1_1_(paired._trimmed_pairs)_contig_5327	-3.94689	-15.4217	6.50216e-05	0.00948597
Post_Gond_F1_1_(paired._trimmed_pairs)_contig_116497	-3.94546	-15.4064	8.65011e-06	0.00208191
Post_Gond_F1_1_(paired._trimmed_pairs)_contig_31229	-3.93557	-15.3012	0.000423042	0.0354339
Post_Gond_F1_1_(paired._trimmed_pairs)_contig_26927	-3.9117	-15.0501	0.000469108	0.0370706
Post_Gond_F1_1_(paired._trimmed_pairs)_contig_162685	-3.87919	-14.7147	0.000492658	0.038307
Post_Gond_F1_1_(paired._trimmed_pairs)_contig_9246	-3.87896	-14.7124	7.11686e-08	5.4464e-05
Post_Gond_F1_1_(paired._trimmed_pairs)_contig_96724	-3.87777	-14.7003	0.000152707	0.0177001
Post_Gond_F1_1_(paired._trimmed_pairs)_contig_93666	-3.87303	-14.652	0.000463956	0.036808
Post_Gond_F1_1_(paired._trimmed_pairs)_contig_59601	-3.87127	-14.6341	0.000170108	0.0191531
Post_Gond_F1_1_(paired._trimmed_pairs)_contig_43940	-3.86328	-14.5533	0.000173926	0.0195034
Post_Gond_F1_1_(paired._trimmed_pairs)_contig_123832	-3.86103	-14.5307	0.000762374	0.0508512
Post_Gond_F1_1_(paired._trimmed_pairs)_contig_171065	-3.85358	-14.4559	0.000276057	0.0267303
Post_Gond_F1_1_(paired._trimmed_pairs)_contig_110007	-3.84298	-14.35	0.00022647	0.0238044
Post_Gond_F1_1_(paired._trimmed_pairs)_contig_34472	-3.8361	-14.2817	6.21683e-06	0.00159692
Post_Gond_F1_1_(paired._trimmed_pairs)_contig_10845	-3.81809	-14.1046	4.79908e-05	0.00753024
Post_Gond_F1_1_(paired._trimmed_pairs)_contig_19190	-3.81445	-14.069	0.00010482	0.0132918
Post_Gond_F1_1_(paired._trimmed_pairs)_contig_109766	-3.81255	-14.0505	0.000873396	0.0550555
Post_Gond_F1_1_(paired._trimmed_pairs)_contig_68705	-3.80529	-13.98	0.00057733	0.0423332
Post_Gond_F1_1_(paired._trimmed_pairs)_contig_193882	-3.78184	-13.7546	0.000291181	0.0277328
Post_Gond_F1_1_(paired._trimmed_pairs)_contig_26834	-3.77716	-13.7101	6.33335e-06	0.00159692
Post_Gond_F1_1_(paired._trimmed_pairs)_contig_45994	-3.76141	-13.5612	3.21126e-07	0.000184314
Post_Gond_F1_1_(paired._trimmed_pairs)_contig_54781	-3.75279	-13.4804	0.000445606	0.0361297
Post_Gond_F1_1_(paired._trimmed_pairs)_contig_35373	-3.74727	-13.4289	2.85229e-05	0.00533166
Post_Gond_F1_1_(paired._trimmed_pairs)_contig_13787	-3.74423	-13.4007	0.000108031	0.0136197
Post_Gond_F1_1_(paired._trimmed_pairs)_contig_107818	-3.74336	-13.3926	2.28623e-06	0.000755512
Post_Gond_F1_1_(paired._trimmed_pairs)_contig_51306	-3.72139	-13.1902	0.000478434	0.0375356
Post_Gond_F1_1_(paired._trimmed_pairs)_contig_163033	-3.60294	-12.1505	0.000519261	0.0396684
Post_Gond_F1_1_(paired._trimmed_pairs)_contig_10495	-3.59945	-12.1211	0.000438335	0.035941
Post_Gond_F1_1_(paired._trimmed_pairs)_contig_22355	-3.59614	-12.0934	0.000230491	0.0239387
Post_Gond_F1_1_(paired._trimmed_pairs)_contig_14646	-3.57512	-11.9184	0.000397599	0.0342337
Post_Gond_F1_1_(paired._trimmed_pairs)_contig_57703	-3.57005	-11.8766	5.58209e-07	0.000255535
Post_Gond_F1_1_(paired._trimmed_pairs)_contig_61663	-3.56556	-11.8397	1.39086e-06	0.000481513
Post_Gond_F1_1_(paired._trimmed_pairs)_contig_173815	-3.53589	-11.5987	0.000623674	0.0450418
Post_Gond_F1_1_(paired._trimmed_pairs)_contig_90776	-3.52467	-11.5089	8.50699e-05	0.0114068
Post_Gond_F1_1_(paired._trimmed_pairs)_contig_167088	-3.50518	-11.3544	2.01668e-05	0.00411073
Post_Gond_F1_1_(paired._trimmed_pairs)_contig_18016	-3.49319	-11.2605	0.000370966	0.0324938
Post_Gond_F1_1_(paired._trimmed_pairs)_contig_64465	-3.48407	-11.1894	0.000162756	0.0185603
Post_Gond_F1_1_(paired._trimmed_pairs)_contig_24081	-3.48015	-11.1591	0.000232308	0.0240701
Post_Gond_F1_1_(paired._trimmed_pairs)_contig_7365	-3.43513	-10.8163	0.000786608	0.0517536
Post_Gond_F1_1_(paired._trimmed_pairs)_contig_38627	-3.42106	-10.7113	0.000458923	0.0367315
Post_Gond_F1_1_(paired._trimmed_pairs)_contig_69889	-3.40052	-10.5598	0.000135351	0.0161758
Post_Gond_F1_1_(paired._trimmed_pairs)_contig_122783	-3.3929	-10.5043	0.000561608	0.0418767
Post_Gond_F1_1_(paired._trimmed_pairs)_contig_57520	-3.39017	-10.4844	0.000312014	0.0292205
Post_Gond_F1_1_(paired._trimmed_pairs)_contig_18860	-3.37411	-10.3683	0.000397942	0.0342337
Post_Gond_F1_1_(paired._trimmed_pairs)_contig_6170	-3.36522	-10.3046	0.000126202	0.0153202
Post_Gond_F1_1_(paired._trimmed_pairs)_contig_113185	-3.36027	-10.2693	1.95721e-05	0.00400823
Post_Gond_F1_1_(paired._trimmed_pairs)_contig_24610	-3.34895	-10.189	0.000391316	0.0339356
Post_Gond_F1_1_(paired._trimmed_pairs)_contig_3478	-3.32151	-9.99713	0.000243881	0.0248559
Post_Gond_F1_1_(paired._trimmed_pairs)_contig_13668	-3.30252	-9.8664	0.000468746	0.0370706
Post_Gond_F1_1_(paired._trimmed_pairs)_contig_35358	-3.27571	-9.68473	0.000806876	0.0522935
Post_Gond_F1_1_(paired._trimmed_pairs)_contig_19381	-3.27058	-9.65036	3.29813e-06	0.00101166
Post_Gond_F1_1_(paired._trimmed_pairs)_contig_24344	-3.27041	-9.64922	2.60084e-07	0.000151268
Post_Gond_F1_1_(paired._trimmed_pairs)_contig_49767	-3.26331	-9.60184	4.48215e-05	0.00724132
Post_Gond_F1_1_(paired._trimmed_pairs)_contig_29192	-3.2533	-9.53544	0.000449694	0.0363935
Post_Gond_F1_1_(paired._trimmed_pairs)_contig_116514	-3.25011	-9.51438	0.0002741	0.0266887
Post_Gond_F1_1_(paired._trimmed_pairs)_contig_9181	-3.24944	-9.50997	0.000729017	0.0495651
Post_Gond_F1_1_(paired._trimmed_pairs)_contig_60216	-3.24863	-9.50461	0.000221525	0.0233975
Post_Gond_F1_1_(paired._trimmed_pairs)_contig_73270	-3.23876	-9.43985	0.000210006	0.0227189
Post_Gond_F1_1_(paired._trimmed_pairs)_contig_66126	-3.23629	-9.4237	3.72428e-05	0.00634795
Post_Gond_F1_1_(paired._trimmed_pairs)_contig_180285	-3.15009	-8.87708	6.822e-05	0.0096826
Post_Gond_F1_1_(paired._trimmed_pairs)_contig_107267	-3.1407	-8.8195	0.000312831	0.0292205
Post_Gond_F1_1_(paired._trimmed_pairs)_contig_16500	-3.11052	-8.63696	0.000249416	0.025201
Post_Gond_F1_1_(paired._trimmed_pairs)_contig_79653	-3.07617	-8.4337	0.000497782	0.0384995
Post_Gond_F1_1_(paired._trimmed_pairs)_contig_4959	-3.05332	-8.30117	1.07356e-06	0.000407216
Post_Gond_F1_1_(paired._trimmed_pairs)_contig_108449	-3.04504	-8.25372	0.000398678	0.0342337
Post_Gond_F1_1_(paired._trimmed_pairs)_contig_23485	-3.03126	-8.17523	6.30745e-06	0.00159692
Post_Gond_F1_1_(paired._trimmed_pairs)_contig_31795	-2.98777	-7.93245	2.72236e-05	0.00518568
Post_Gond_F1_1_(paired._trimmed_pairs)_contig_32736	-2.98212	-7.90147	0.00064152	0.0459503
Post_Gond_F1_1_(paired._trimmed_pairs)_contig_15037	-2.9705	-7.83808	4.38173e-06	0.00125173
Post_Gond_F1_1_(paired._trimmed_pairs)_contig_69863	-2.95781	-7.76944	0.000769245	0.0509958
Post_Gond_F1_1_(paired._trimmed_pairs)_contig_60857	-2.95116	-7.73371	0.000695147	0.0483621
Post_Gond_F1_1_(paired._trimmed_pairs)_contig_42453	-2.90413	-7.48567	5.5544e-06	0.00147737
Post_Gond_F1_1_(paired._trimmed_pairs)_contig_173917	-2.89066	-7.41608	0.000264437	0.0261331
Post_Gond_F1_1_(paired._trimmed_pairs)_contig_94632	-2.87021	-7.31172	0.000175775	0.0196198
Post_Gond_F1_1_(paired._trimmed_pairs)_contig_142147	-2.86757	-7.29836	0.000104331	0.0132683
Post_Gond_F1_1_(paired._trimmed_pairs)_contig_4210	-2.86019	-7.26112	0.000355562	0.0318942
Post_Gond_F1_1_(paired._trimmed_pairs)_contig_146131	-2.85733	-7.24672	3.71149e-05	0.00634795
Post_Gond_F1_1_(paired._trimmed_pairs)_contig_31812	-2.85696	-7.24489	0.000220311	0.0233496
Post_Gond_F1_1_(paired._trimmed_pairs)_contig_27389	-2.84541	-7.18712	0.000259321	0.0258853
Post_Gond_F1_1_(paired._trimmed_pairs)_contig_49700	-2.84063	-7.16332	0.00055688	0.0417382
Post_Gond_F1_1_(paired._trimmed_pairs)_contig_109040	-2.83918	-7.15612	0.000565173	0.0418919
Post_Gond_F1_1_(paired._trimmed_pairs)_contig_133320	-2.81086	-7.01704	0.000714443	0.0490783
Post_Gond_F1_1_(paired._trimmed_pairs)_contig_42411	-2.80925	-7.00921	0.000169079	0.0191072
Post_Gond_F1_1_(paired._trimmed_pairs)_contig_87459	-2.79389	-6.93497	0.000808001	0.0522935
Post_Gond_F1_1_(paired._trimmed_pairs)_contig_32288	-2.78506	-6.89265	0.000859307	0.0548009
Post_Gond_F1_1_(paired._trimmed_pairs)_contig_30116	-2.75907	-6.76957	0.000666279	0.0469132
Post_Gond_F1_1_(paired._trimmed_pairs)_contig_27769	-2.73729	-6.66816	2.83957e-05	0.00533166
Post_Gond_F1_1_(paired._trimmed_pairs)_contig_31356	-2.70165	-6.50547	0.000266963	0.0261887
Post_Gond_F1_1_(paired._trimmed_pairs)_contig_132980	-2.68969	-6.45174	0.000227655	0.0238316
Post_Gond_F1_1_(paired._trimmed_pairs)_contig_62589	-2.68275	-6.42079	6.78963e-05	0.00967877
Post_Gond_F1_1_(paired._trimmed_pairs)_contig_4984	-2.67482	-6.38559	2.16281e-05	0.00434766
Post_Gond_F1_1_(paired._trimmed_pairs)_contig_19979	-2.65771	-6.31032	0.000496945	0.0384995
Post_Gond_F1_1_(paired._trimmed_pairs)_contig_31120	-2.64528	-6.25616	0.000359003	0.0318942
Post_Gond_F1_1_(paired._trimmed_pairs)_contig_37127	-2.64148	-6.23971	0.000725992	0.0495651
Post_Gond_F1_1_(paired._trimmed_pairs)_contig_28290	-2.6269	-6.17696	0.000216602	0.0231578
Post_Gond_F1_1_(paired._trimmed_pairs)_contig_1067	-2.59292	-6.03317	1.67031e-05	0.00351984
Post_Gond_F1_1_(paired._trimmed_pairs)_contig_6291	-2.58408	-5.99635	0.000403525	0.0342426
Post_Gond_F1_1_(paired._trimmed_pairs)_contig_58624	-2.58253	-5.98989	5.62559e-05	0.00852061
Post_Gond_F1_1_(paired._trimmed_pairs)_contig_42223	-2.55499	-5.87662	0.00030781	0.0290439
Post_Gond_F1_1_(paired._trimmed_pairs)_contig_528	-2.53996	-5.81574	0.000124428	0.0151611
Post_Gond_F1_1_(paired._trimmed_pairs)_contig_45473	-2.52402	-5.75182	0.000267164	0.0261887
Post_Gond_F1_1_(paired._trimmed_pairs)_contig_33773	-2.51213	-5.70462	4.97439e-05	0.00769461
Post_Gond_F1_1_(paired._trimmed_pairs)_contig_86130	-2.48108	-5.58316	0.000868408	0.0549794
Post_Gond_F1_1_(paired._trimmed_pairs)_contig_22578	-2.47321	-5.55278	8.39617e-05	0.011304
Post_Gond_F1_1_(paired._trimmed_pairs)_contig_53839	-2.47013	-5.54092	0.000258074	0.0258198
Post_Gond_F1_1_(paired._trimmed_pairs)_contig_30430	-2.4179	-5.34391	0.000481938	0.0376749
Post_Gond_F1_1_(paired._trimmed_pairs)_contig_7489	-2.41419	-5.33019	0.000264799	0.0261331
Post_Gond_F1_1_(paired._trimmed_pairs)_contig_36048	-2.41362	-5.32811	0.000512797	0.0395207
Post_Gond_F1_1_(paired._trimmed_pairs)_contig_136818	-2.41035	-5.31605	0.000605951	0.0440537
Post_Gond_F1_1_(paired._trimmed_pairs)_contig_13382	-2.40225	-5.28627	0.000699494	0.0484328
Post_Gond_F1_1_(paired._trimmed_pairs)_contig_33557	-2.38458	-5.22193	0.000251905	0.0253773
Post_Gond_F1_1_(paired._trimmed_pairs)_contig_32339	-2.3737	-5.18267	0.000403472	0.0342426
Post_Gond_F1_1_(paired._trimmed_pairs)_contig_77587	-2.32998	-5.02798	0.000518299	0.0396644
Post_Gond_F1_1_(paired._trimmed_pairs)_contig_3937	-2.31994	-4.99312	6.19692e-05	0.009071
Post_Gond_F1_1_(paired._trimmed_pairs)_contig_28150	-2.2514	-4.76145	0.000480873	0.0376592
Post_Gond_F1_1_(paired._trimmed_pairs)_contig_6708	-2.19975	-4.594	0.000306313	0.0290439
Post_Gond_F1_1_(paired._trimmed_pairs)_contig_903	-2.18963	-4.56189	0.000463662	0.036808
Post_Gond_F1_1_(paired._trimmed_pairs)_contig_43134	-2.17234	-4.50754	0.000430327	0.0355714
Post_Gond_F1_1_(paired._trimmed_pairs)_contig_1766	-2.10686	-4.30753	0.000443843	0.0361297
Post_Gond_F1_1_(paired._trimmed_pairs)_contig_41065	-2.09685	-4.27775	0.000573484	0.0422567
Post_Gond_F1_1_(paired._trimmed_pairs)_contig_9966	-2.09586	-4.2748	0.000570273	0.0421625
Post_Gond_F1_1_(paired._trimmed_pairs)_contig_16807	-2.07373	-4.20973	0.000372542	0.0325646
Post_Gond_F1_1_(paired._trimmed_pairs)_contig_10433	-2.04981	-4.14052	0.000483403	0.0377219
Post_Gond_F1_1_(paired._trimmed_pairs)_contig_41961	-2.00487	-4.01352	0.000752688	0.0506682
Post_Gond_F1_1_(paired._trimmed_pairs)_contig_2680	-1.98289	-3.95283	0.000681812	0.0477389
Post_Gond_F1_1_(paired._trimmed_pairs)_contig_6037	1.97179	3.92254	0.000627149	0.0452176
Post_Gond_F1_1_(paired._trimmed_pairs)_contig_54955	2.14292	4.41655	0.000333542	0.030695
Post_Gond_F1_1_(paired._trimmed_pairs)_contig_9605	2.21	4.62674	0.000739235	0.0500717
Post_Gond_F1_1_(paired._trimmed_pairs)_contig_2176	2.25181	4.7628	0.000357924	0.0318942
Post_Gond_F1_1_(paired._trimmed_pairs)_contig_2279	2.32674	5.0167	0.000164983	0.0187179
Post_Gond_F1_1_(paired._trimmed_pairs)_contig_360	2.35177	5.10451	0.000123527	0.0150935
Post_Gond_F1_1_(paired._trimmed_pairs)_contig_18055	2.35301	5.1089	0.000426419	0.0354978
Post_Gond_F1_1_(paired._trimmed_pairs)_contig_37568	2.36671	5.15763	0.000116227	0.0143338
Post_Gond_F1_1_(paired._trimmed_pairs)_contig_399	2.39426	5.25707	0.000309481	0.0290945
Post_Gond_F1_1_(paired._trimmed_pairs)_contig_47074	2.40319	5.28971	0.000338249	0.0309974
Post_Gond_F1_1_(paired._trimmed_pairs)_contig_416	2.41216	5.3227	3.85574e-05	0.00642067
Post_Gond_F1_1_(paired._trimmed_pairs)_contig_9358	2.48359	5.59288	0.000152975	0.0177001
Post_Gond_F1_1_(paired._trimmed_pairs)_contig_13355	2.48702	5.60618	0.000225785	0.0237898
Post_Gond_F1_1_(paired._trimmed_pairs)_contig_13470	2.49359	5.63178	0.000824372	0.0530382
Post_Gond_F1_1_(paired._trimmed_pairs)_contig_7582	2.50044	5.6586	0.000464097	0.036808
Post_Gond_F1_1_(paired._trimmed_pairs)_contig_17230	2.509	5.69225	9.18203e-05	0.0119919
Post_Gond_F1_1_(paired._trimmed_pairs)_contig_4217	2.51265	5.70666	3.70277e-05	0.00634795
Post_Gond_F1_1_(paired._trimmed_pairs)_contig_9637	2.52743	5.76545	2.55312e-05	0.00499416
Post_Gond_F1_1_(paired._trimmed_pairs)_contig_23206	2.53965	5.81447	9.30744e-05	0.0120833
Post_Gond_F1_1_(paired._trimmed_pairs)_contig_34768	2.57467	5.95734	0.000698404	0.0484328
Post_Gond_F1_1_(paired._trimmed_pairs)_contig_89516	2.57934	5.97667	0.00078148	0.0515718
Post_Gond_F1_1_(paired._trimmed_pairs)_contig_6434	2.59038	6.02257	0.000814675	0.0525694
Post_Gond_F1_1_(paired._trimmed_pairs)_contig_11958	2.60407	6.07999	8.75648e-05	0.0115747
Post_Gond_F1_1_(paired._trimmed_pairs)_contig_13401	2.62499	6.1688	0.000134893	0.0161682
Post_Gond_F1_1_(paired._trimmed_pairs)_contig_70684	2.6309	6.19412	0.000340862	0.0310719
Post_Gond_F1_1_(paired._trimmed_pairs)_contig_5947	2.63267	6.20175	3.35754e-05	0.00592952
Post_Gond_F1_1_(paired._trimmed_pairs)_contig_11164	2.63597	6.21593	1.13801e-05	0.00255881
Post_Gond_F1_1_(paired._trimmed_pairs)_contig_91460	2.63749	6.22249	0.000862471	0.0549224
Post_Gond_F1_1_(paired._trimmed_pairs)_contig_38277	2.63807	6.22497	0.000730446	0.0495651
Post_Gond_F1_1_(paired._trimmed_pairs)_contig_38663	2.65291	6.28936	0.000253482	0.0254773
Post_Gond_F1_1_(paired._trimmed_pairs)_contig_83066	2.65518	6.29925	0.000582958	0.042595
Post_Gond_F1_1_(paired._trimmed_pairs)_contig_8331	2.66679	6.35016	0.000757789	0.0507765
Post_Gond_F1_1_(paired._trimmed_pairs)_contig_88	2.67977	6.40753	4.39041e-06	0.00125173
Post_Gond_F1_1_(paired._trimmed_pairs)_contig_783	2.68987	6.45254	5.72752e-05	0.00861517
Post_Gond_F1_1_(paired._trimmed_pairs)_contig_5009	2.70404	6.51623	0.00021039	0.0227189
Post_Gond_F1_1_(paired._trimmed_pairs)_contig_81105	2.71769	6.57819	0.000242994	0.0248235
Post_Gond_F1_1_(paired._trimmed_pairs)_contig_15611	2.72384	6.6063	0.000260884	0.0259402
Post_Gond_F1_1_(paired._trimmed_pairs)_contig_49239	2.74581	6.70766	0.000425258	0.0354688
Post_Gond_F1_1_(paired._trimmed_pairs)_contig_65617	2.74797	6.71771	0.000587769	0.0428747
Post_Gond_F1_1_(paired._trimmed_pairs)_contig_39581	2.76509	6.7979	0.000279415	0.0268009
Post_Gond_F1_1_(paired._trimmed_pairs)_contig_14210	2.7975	6.95235	0.000358826	0.0318942
Post_Gond_F1_1_(paired._trimmed_pairs)_contig_95508	2.81968	7.06007	0.000565652	0.0418919
Post_Gond_F1_1_(paired._trimmed_pairs)_contig_44153	2.85937	7.257	3.22604e-06	0.00101166
Post_Gond_F1_1_(paired._trimmed_pairs)_contig_9288	2.86008	7.26057	0.00015461	0.0178419
Post_Gond_F1_1_(paired._trimmed_pairs)_contig_17481	2.8684	7.30252	4.7293e-05	0.00747452
Post_Gond_F1_1_(paired._trimmed_pairs)_contig_10063	2.88645	7.39451	0.000817192	0.0526539
Post_Gond_F1_1_(paired._trimmed_pairs)_contig_782	2.92435	7.5913	5.57323e-07	0.000255535
Post_Gond_F1_1_(paired._trimmed_pairs)_contig_84104	2.9477	7.71518	6.16092e-05	0.00905946
Post_Gond_F1_1_(paired._trimmed_pairs)_contig_37822	2.96447	7.80537	9.36649e-05	0.0121239
Post_Gond_F1_1_(paired._trimmed_pairs)_contig_2491	2.96825	7.82585	0.000273873	0.0266887
Post_Gond_F1_1_(paired._trimmed_pairs)_contig_23914	2.97138	7.84288	1.11175e-06	0.000414494
Post_Gond_F1_1_(paired._trimmed_pairs)_contig_2626	2.97488	7.86189	0.000831685	0.05343
Post_Gond_F1_1_(paired._trimmed_pairs)_contig_35049	2.98499	7.9172	0.000261655	0.0259402
Post_Gond_F1_1_(paired._trimmed_pairs)_contig_79959	2.99127	7.95172	2.03147e-05	0.00412162
Post_Gond_F1_1_(paired._trimmed_pairs)_contig_5896	3.0421	8.23691	0.000181928	0.0200464
Post_Gond_F1_1_(paired._trimmed_pairs)_contig_138453	3.04327	8.24357	0.000529734	0.0403273
Post_Gond_F1_1_(paired._trimmed_pairs)_contig_41526	3.05437	8.30724	5.90299e-05	0.0088183
Post_Gond_F1_1_(paired._trimmed_pairs)_contig_144246	3.08139	8.46429	1.1028e-06	0.000414494
Post_Gond_F1_1_(paired._trimmed_pairs)_contig_70214	3.09158	8.52429	0.000358614	0.0318942
Post_Gond_F1_1_(paired._trimmed_pairs)_contig_72929	3.09827	8.56389	0.00031489	0.02935
Post_Gond_F1_1_(paired._trimmed_pairs)_contig_56376	3.1201	8.6945	9.14478e-05	0.0119919
Post_Gond_F1_1_(paired._trimmed_pairs)_contig_14088	3.1259	8.72951	7.47269e-05	0.0102184
Post_Gond_F1_1_(paired._trimmed_pairs)_contig_36428	3.13808	8.80353	4.60562e-05	0.00735903
Post_Gond_F1_1_(paired._trimmed_pairs)_contig_18416	3.14415	8.84062	2.30369e-06	0.000755557
Post_Gond_F1_1_(paired._trimmed_pairs)_contig_80365	3.14652	8.85518	0.000145423	0.0170067
Post_Gond_F1_1_(paired._trimmed_pairs)_contig_186150	3.16152	8.9477	0.000142916	0.0168397
Post_Gond_F1_1_(paired._trimmed_pairs)_contig_4252	3.16637	8.97786	0.000620938	0.0449933
Post_Gond_F1_1_(paired._trimmed_pairs)_contig_31786	3.17367	9.02341	0.000178407	0.019752
Post_Gond_F1_1_(paired._trimmed_pairs)_contig_37980	3.17887	9.05598	0.000132601	0.0159784
Post_Gond_F1_1_(paired._trimmed_pairs)_contig_47756	3.18962	9.12372	3.64098e-05	0.00634795
Post_Gond_F1_1_(paired._trimmed_pairs)_contig_80254	3.22374	9.34203	0.000764753	0.0508526
Post_Gond_F1_1_(paired._trimmed_pairs)_contig_34625	3.23045	9.38562	1.21638e-06	0.000449658
Post_Gond_F1_1_(paired._trimmed_pairs)_contig_33018	3.24113	9.45534	0.000400643	0.0342426
Post_Gond_F1_1_(paired._trimmed_pairs)_contig_44310	3.25743	9.56279	2.91177e-05	0.00537763
Post_Gond_F1_1_(paired._trimmed_pairs)_contig_78846	3.27017	9.64757	0.000142082	0.0168397
Post_Gond_F1_1_(paired._trimmed_pairs)_contig_28010	3.27341	9.6693	8.68636e-06	0.00208191
Post_Gond_F1_1_(paired._trimmed_pairs)_contig_24058	3.27837	9.70261	0.000456889	0.0366714
Post_Gond_F1_1_(paired._trimmed_pairs)_contig_56375	3.30157	9.85985	0.000394411	0.0341008
Post_Gond_F1_1_(paired._trimmed_pairs)_contig_27260	3.31727	9.9678	0.000281517	0.0269299
Post_Gond_F1_1_(paired._trimmed_pairs)_contig_26160	3.32508	10.0219	9.67933e-06	0.00224586
Post_Gond_F1_1_(paired._trimmed_pairs)_contig_75601	3.33102	10.0632	2.69159e-06	0.000857006
Post_Gond_F1_1_(paired._trimmed_pairs)_contig_28918	3.39856	10.5455	0.000234596	0.0242496
Post_Gond_F1_1_(paired._trimmed_pairs)_contig_781	3.3996	10.5531	8.87342e-09	8.6015e-06
Post_Gond_F1_1_(paired._trimmed_pairs)_contig_81438	3.40062	10.5606	2.56331e-06	0.000822165
Post_Gond_F1_1_(paired._trimmed_pairs)_contig_7650	3.41657	10.678	0.00054495	0.0411981
Post_Gond_F1_1_(paired._trimmed_pairs)_contig_51209	3.45567	10.9713	8.5248e-05	0.0114068
Post_Gond_F1_1_(paired._trimmed_pairs)_contig_1022	3.45732	10.9839	1.51953e-06	0.000521916
Post_Gond_F1_1_(paired._trimmed_pairs)_contig_4645	3.47782	11.1411	0.000666793	0.0469132
Post_Gond_F1_1_(paired._trimmed_pairs)_contig_61296	3.47799	11.1424	0.000770467	0.0509993
Post_Gond_F1_1_(paired._trimmed_pairs)_contig_57437	3.50859	11.3813	3.33369e-06	0.00101166
Post_Gond_F1_1_(paired._trimmed_pairs)_contig_2638	3.55397	11.745	1.24622e-06	0.000453543
Post_Gond_F1_1_(paired._trimmed_pairs)_contig_9822	3.56403	11.8271	6.75045e-05	0.00965447
Post_Gond_F1_1_(paired._trimmed_pairs)_contig_53657	3.56858	11.8645	5.62376e-07	0.000255535
Post_Gond_F1_1_(paired._trimmed_pairs)_contig_17325	3.57755	11.9385	0.000754974	0.0507173
Post_Gond_F1_1_(paired._trimmed_pairs)_contig_129573	3.58401	11.9921	0.000118263	0.0145317
Post_Gond_F1_1_(paired._trimmed_pairs)_contig_58165	3.5932	12.0687	4.43673e-05	0.00722144
Post_Gond_F1_1_(paired._trimmed_pairs)_contig_140941	3.60557	12.1726	0.000143466	0.0168397
Post_Gond_F1_1_(paired._trimmed_pairs)_contig_137764	3.60598	12.1761	0.000182445	0.0200464
Post_Gond_F1_1_(paired._trimmed_pairs)_contig_62028	3.60851	12.1974	0.000423215	0.0354339
Post_Gond_F1_1_(paired._trimmed_pairs)_contig_51824	3.61284	12.2341	0.000256637	0.0257351
Post_Gond_F1_1_(paired._trimmed_pairs)_contig_30380	3.63088	12.3881	4.04622e-06	0.00117667
Post_Gond_F1_1_(paired._trimmed_pairs)_contig_76912	3.6371	12.4416	0.000115809	0.0143338
Post_Gond_F1_1_(paired._trimmed_pairs)_contig_104075	3.63879	12.4562	2.92176e-05	0.00537763
Post_Gond_F1_1_(paired._trimmed_pairs)_contig_64031	3.64806	12.5364	0.000126436	0.0153202
Post_Gond_F1_1_(paired._trimmed_pairs)_contig_53632	3.64821	12.5378	5.65004e-06	0.0014847
Post_Gond_F1_1_(paired._trimmed_pairs)_contig_7024	3.66642	12.6971	5.05503e-07	0.00023968
Post_Gond_F1_1_(paired._trimmed_pairs)_contig_39711	3.67474	12.7705	0.000165204	0.0187179
Post_Gond_F1_1_(paired._trimmed_pairs)_contig_65258	3.67988	12.8161	0.000340809	0.0310719
Post_Gond_F1_1_(paired._trimmed_pairs)_contig_152444	3.70383	13.0306	2.22991e-05	0.0044416
Post_Gond_F1_1_(paired._trimmed_pairs)_contig_40356	3.70797	13.068	5.83381e-05	0.0087449
Post_Gond_F1_1_(paired._trimmed_pairs)_contig_102914	3.71378	13.1207	3.72674e-05	0.00634795
Post_Gond_F1_1_(paired._trimmed_pairs)_contig_16963	3.71507	13.1325	2.63852e-05	0.00509269
Post_Gond_F1_1_(paired._trimmed_pairs)_contig_120455	3.74257	13.3853	0.000493538	0.0383071
Post_Gond_F1_1_(paired._trimmed_pairs)_contig_1514	3.74405	13.399	7.18067e-07	0.000304105
Post_Gond_F1_1_(paired._trimmed_pairs)_contig_31138	3.75148	13.4682	0.000141171	0.0167794
Post_Gond_F1_1_(paired._trimmed_pairs)_contig_76249	3.76895	13.6322	8.24959e-05	0.011141
Post_Gond_F1_1_(paired._trimmed_pairs)_contig_34873	3.78218	13.7578	0.000362339	0.03206
Post_Gond_F1_1_(paired._trimmed_pairs)_contig_87803	3.78282	13.7639	3.76854e-09	4.01954e-06
Post_Gond_F1_1_(paired._trimmed_pairs)_contig_10556	3.79843	13.9137	2.50762e-05	0.00494955
Post_Gond_F1_1_(paired._trimmed_pairs)_contig_58995	3.81857	14.1093	0.000214873	0.0230295
Post_Gond_F1_1_(paired._trimmed_pairs)_contig_59313	3.82719	14.1938	0.000266528	0.0261887
Post_Gond_F1_1_(paired._trimmed_pairs)_contig_43646	3.82867	14.2084	8.47427e-08	6.26536e-05
Post_Gond_F1_1_(paired._trimmed_pairs)_contig_116924	3.86448	14.5655	9.28806e-05	0.0120833
Post_Gond_F1_1_(paired._trimmed_pairs)_contig_136634	3.88447	14.7687	3.84024e-05	0.00642067
Post_Gond_F1_1_(paired._trimmed_pairs)_contig_26772	3.89147	14.8405	1.57929e-05	0.00339361
Post_Gond_F1_1_(paired._trimmed_pairs)_contig_11030	3.89343	14.8607	6.23213e-06	0.00159692
Post_Gond_F1_1_(paired._trimmed_pairs)_contig_148029	3.89565	14.8835	0.000341498	0.0310719
Post_Gond_F1_1_(paired._trimmed_pairs)_contig_45334	3.92101	15.1475	0.000462858	0.036808
Post_Gond_F1_1_(paired._trimmed_pairs)_contig_21643	3.9245	15.1842	1.35744e-06	0.000481513
Post_Gond_F1_1_(paired._trimmed_pairs)_contig_10374	3.9441	15.3919	0.000116324	0.0143338
Post_Gond_F1_1_(paired._trimmed_pairs)_contig_17762	3.9853	15.8379	2.54726e-07	0.000151268
Post_Gond_F1_1_(paired._trimmed_pairs)_contig_19779	3.99464	15.9407	1.44822e-05	0.00317452
Post_Gond_F1_1_(paired._trimmed_pairs)_contig_39777	4.00982	16.1093	0.000848788	0.0542888
Post_Gond_F1_1_(paired._trimmed_pairs)_contig_67491	4.01374	16.1531	0.000752572	0.0506682
Post_Gond_F1_1_(paired._trimmed_pairs)_contig_144482	4.02365	16.2645	0.000623542	0.0450418
Post_Gond_F1_1_(paired._trimmed_pairs)_contig_155400	4.0333	16.3736	0.000767637	0.0509666
Post_Gond_F1_1_(paired._trimmed_pairs)_contig_65373	4.0616	16.6979	2.16181e-06	0.000725388
Post_Gond_F1_1_(paired._trimmed_pairs)_contig_4105	4.07156	16.8137	7.20564e-05	0.00999591
Post_Gond_F1_1_(paired._trimmed_pairs)_contig_129576	4.07218	16.8209	1.81546e-06	0.00061869
Post_Gond_F1_1_(paired._trimmed_pairs)_contig_150340	4.09595	17.1004	7.08684e-08	5.4464e-05
Post_Gond_F1_1_(paired._trimmed_pairs)_contig_45241	4.098	17.1246	0.000508469	0.0392565
Post_Gond_F1_1_(paired._trimmed_pairs)_contig_158064	4.1298	17.5063	0.000577011	0.0423332
Post_Gond_F1_1_(paired._trimmed_pairs)_contig_10525	4.13117	17.5229	5.45696e-05	0.00829401
Post_Gond_F1_1_(paired._trimmed_pairs)_contig_42211	4.13624	17.5846	0.000158452	0.0181413
Post_Gond_F1_1_(paired._trimmed_pairs)_contig_136643	4.17887	18.1119	0.000868214	0.0549794
Post_Gond_F1_1_(paired._trimmed_pairs)_contig_102218	4.20389	18.4288	6.91721e-05	0.0097334
Post_Gond_F1_1_(paired._trimmed_pairs)_contig_59944	4.20985	18.5051	0.00072911	0.0495651
Post_Gond_F1_1_(paired._trimmed_pairs)_contig_11251	4.22585	18.7115	7.56404e-08	5.68881e-05
Post_Gond_F1_1_(paired._trimmed_pairs)_contig_60834	4.22892	18.7514	0.000345331	0.0312525
Post_Gond_F1_1_(paired._trimmed_pairs)_contig_151754	4.25257	19.0613	4.58677e-05	0.00735586
Post_Gond_F1_1_(paired._trimmed_pairs)_contig_5883	4.25433	19.0846	7.06698e-05	0.00984884
Post_Gond_F1_1_(paired._trimmed_pairs)_contig_28334	4.26185	19.1842	1.07994e-05	0.00245642
Post_Gond_F1_1_(paired._trimmed_pairs)_contig_35893	4.26312	19.2011	0.0008434	0.0540234
Post_Gond_F1_1_(paired._trimmed_pairs)_contig_45815	4.28494	19.4937	7.01468e-05	0.00983054
Post_Gond_F1_1_(paired._trimmed_pairs)_contig_109323	4.29031	19.5665	4.87805e-05	0.00762671
Post_Gond_F1_1_(paired._trimmed_pairs)_contig_9675	4.29273	19.5993	0.0001566	0.0180238
Post_Gond_F1_1_(paired._trimmed_pairs)_contig_158037	4.29288	19.6014	3.62204e-06	0.00107481
Post_Gond_F1_1_(paired._trimmed_pairs)_contig_19944	4.30041	19.7039	3.08271e-05	0.00553377
Post_Gond_F1_1_(paired._trimmed_pairs)_contig_10904	4.33495	20.1813	7.00054e-08	5.4464e-05
Post_Gond_F1_1_(paired._trimmed_pairs)_contig_28423	4.34552	20.3297	0.000212408	0.0228213
Post_Gond_F1_1_(paired._trimmed_pairs)_contig_73897	4.35028	20.3969	0.000594557	0.0432974
Post_Gond_F1_1_(paired._trimmed_pairs)_contig_14917	4.35556	20.4717	5.1765e-05	0.00789951
Post_Gond_F1_1_(paired._trimmed_pairs)_contig_40575	4.39169	20.9909	2.5484e-05	0.00499416
Post_Gond_F1_1_(paired._trimmed_pairs)_contig_25485	4.4258	21.4931	5.09585e-06	0.00138929
Post_Gond_F1_1_(paired._trimmed_pairs)_contig_73163	4.43368	21.6108	0.000290889	0.0277328
Post_Gond_F1_1_(paired._trimmed_pairs)_contig_107875	4.44866	21.8364	1.89063e-07	0.000124956
Post_Gond_F1_1_(paired._trimmed_pairs)_contig_3404	4.4646	22.079	5.06229e-06	0.00138882
Post_Gond_F1_1_(paired._trimmed_pairs)_contig_129383	4.47578	22.2507	7.87864e-05	0.0107064
Post_Gond_F1_1_(paired._trimmed_pairs)_contig_18441	4.49059	22.4803	1.99418e-11	4.3494e-08
Post_Gond_F1_1_(paired._trimmed_pairs)_contig_50377	4.50697	22.737	0.000366588	0.0323049
Post_Gond_F1_1_(paired._trimmed_pairs)_contig_16869	4.51206	22.8173	3.33967e-06	0.00101166
Post_Gond_F1_1_(paired._trimmed_pairs)_contig_161311	4.52019	22.9463	2.08455e-10	3.24751e-07
Post_Gond_F1_1_(paired._trimmed_pairs)_contig_35786	4.5254	23.0294	9.17582e-05	0.0119919
Post_Gond_F1_1_(paired._trimmed_pairs)_contig_57060	4.53712	23.2172	0.000563982	0.0418919
Post_Gond_F1_1_(paired._trimmed_pairs)_contig_84071	4.54855	23.4018	0.000687022	0.0479497
Post_Gond_F1_1_(paired._trimmed_pairs)_contig_42198	4.58919	24.0704	2.93716e-05	0.00538327
Post_Gond_F1_1_(paired._trimmed_pairs)_contig_74083	4.60179	24.2816	0.000178076	0.019752
Post_Gond_F1_1_(paired._trimmed_pairs)_contig_21554	4.60687	24.3672	5.16226e-07	0.000242132
Post_Gond_F1_1_(paired._trimmed_pairs)_contig_17154	4.61805	24.5568	2.5696e-05	0.00500394
Post_Gond_F1_1_(paired._trimmed_pairs)_contig_87132	4.65399	25.1761	0.000783671	0.0516382
Post_Gond_F1_1_(paired._trimmed_pairs)_contig_82526	4.67936	25.6229	0.000660497	0.0466714
Post_Gond_F1_1_(paired._trimmed_pairs)_contig_68569	4.71668	26.2944	4.50758e-05	0.00725554
Post_Gond_F1_1_(paired._trimmed_pairs)_contig_151547	4.7189	26.3348	8.45357e-06	0.00204863
Post_Gond_F1_1_(paired._trimmed_pairs)_contig_22563	4.72367	26.422	7.21834e-05	0.00999591
Post_Gond_F1_1_(paired._trimmed_pairs)_contig_57713	4.72725	26.4877	2.13383e-07	0.000135664
Post_Gond_F1_1_(paired._trimmed_pairs)_contig_10381	4.73821	26.6896	1.00612e-11	2.30988e-08
Post_Gond_F1_1_(paired._trimmed_pairs)_contig_19672	4.79677	27.7953	4.09392e-05	0.00668842
Post_Gond_F1_1_(paired._trimmed_pairs)_contig_65257	4.81324	28.1145	0.000475342	0.0374934
Post_Gond_F1_1_(paired._trimmed_pairs)_contig_9801	4.81435	28.1361	2.91942e-13	1.17133e-09
Post_Gond_F1_1_(paired._trimmed_pairs)_contig_88026	4.85002	28.8403	4.96118e-07	0.000239075
Post_Gond_F1_1_(paired._trimmed_pairs)_contig_40259	4.85222	28.8844	0.00051456	0.03953
Post_Gond_F1_1_(paired._trimmed_pairs)_contig_15230	4.85357	28.9115	1.66717e-05	0.00351984
Post_Gond_F1_1_(paired._trimmed_pairs)_contig_34348	4.85994	29.0395	1.8765e-05	0.00387938
Post_Gond_F1_1_(paired._trimmed_pairs)_contig_78895	4.86341	29.1093	7.91093e-05	0.0107169
Post_Gond_F1_1_(paired._trimmed_pairs)_contig_68562	4.86357	29.1126	1.06179e-05	0.00243771
Post_Gond_F1_1_(paired._trimmed_pairs)_contig_23818	4.87538	29.3519	0.000140374	0.0167302
Post_Gond_F1_1_(paired._trimmed_pairs)_contig_18523	4.89099	29.6712	6.16826e-05	0.00905946
Post_Gond_F1_1_(paired._trimmed_pairs)_contig_43465	4.89377	29.7283	3.35166e-05	0.00592952
Post_Gond_F1_1_(paired._trimmed_pairs)_contig_112705	4.89532	29.7603	0.000432197	0.0355714
Post_Gond_F1_1_(paired._trimmed_pairs)_contig_35400	4.89789	29.8134	4.81848e-06	0.0013303
Post_Gond_F1_1_(paired._trimmed_pairs)_contig_28472	4.92309	30.3388	0.000235197	0.0242542
Post_Gond_F1_1_(paired._trimmed_pairs)_contig_2654	4.94507	30.8046	0.000436671	0.035872
Post_Gond_F1_1_(paired._trimmed_pairs)_contig_120837	4.96465	31.2254	0.000556628	0.0417382
Post_Gond_F1_1_(paired._trimmed_pairs)_contig_45258	4.96491	31.2311	4.92475e-08	4.05326e-05
Post_Gond_F1_1_(paired._trimmed_pairs)_contig_62822	4.96659	31.2674	7.79783e-07	0.000323952
Post_Gond_F1_1_(paired._trimmed_pairs)_contig_22116	4.98736	31.7208	2.51175e-06	0.000817649
Post_Gond_F1_1_(paired._trimmed_pairs)_contig_17200	5.00216	32.0479	7.78458e-09	7.71753e-06
Post_Gond_F1_1_(paired._trimmed_pairs)_contig_109266	5.01301	32.2899	0.000312818	0.0292205
Post_Gond_F1_1_(paired._trimmed_pairs)_contig_15154	5.02048	32.4576	0.000151575	0.0176316
Post_Gond_F1_1_(paired._trimmed_pairs)_contig_151455	5.02412	32.5395	0.000797559	0.0520813
Post_Gond_F1_1_(paired._trimmed_pairs)_contig_47910	5.03329	32.7471	0.000698353	0.0484328
Post_Gond_F1_1_(paired._trimmed_pairs)_contig_139426	5.08477	33.9367	0.000241135	0.0246914
Post_Gond_F1_1_(paired._trimmed_pairs)_contig_47617	5.08833	34.0204	0.000238466	0.0245333
Post_Gond_F1_1_(paired._trimmed_pairs)_contig_115549	5.10062	34.3116	4.19493e-07	0.000217842
Post_Gond_F1_1_(paired._trimmed_pairs)_contig_31334	5.1153	34.6624	6.54989e-05	0.00949465
Post_Gond_F1_1_(paired._trimmed_pairs)_contig_5012	5.11783	34.7231	4.3658e-11	8.28003e-08
Post_Gond_F1_1_(paired._trimmed_pairs)_contig_75464	5.14144	35.2963	6.45175e-07	0.000281637
Post_Gond_F1_1_(paired._trimmed_pairs)_contig_138761	5.14652	35.4208	4.72462e-05	0.00747452
Post_Gond_F1_1_(paired._trimmed_pairs)_contig_87492	5.15836	35.7125	9.44513e-09	8.95666e-06
Post_Gond_F1_1_(paired._trimmed_pairs)_contig_80988	5.16128	35.7849	1.6884e-08	1.56702e-05
Post_Gond_F1_1_(paired._trimmed_pairs)_contig_41638	5.16667	35.9188	0.000647728	0.0462367
Post_Gond_F1_1_(paired._trimmed_pairs)_contig_31903	5.17375	36.0955	0.000104256	0.0132683
Post_Gond_F1_1_(paired._trimmed_pairs)_contig_140935	5.17457	36.116	1.32182e-05	0.00292686
Post_Gond_F1_1_(paired._trimmed_pairs)_contig_125392	5.20039	36.7682	0.000807104	0.0522935
Post_Gond_F1_1_(paired._trimmed_pairs)_contig_75793	5.21501	37.1427	5.9706e-05	0.00886388
Post_Gond_F1_1_(paired._trimmed_pairs)_contig_56234	5.22749	37.4656	0.000207075	0.0225258
Post_Gond_F1_1_(paired._trimmed_pairs)_contig_172279	5.25858	38.2818	1.36469e-06	0.000481513
Post_Gond_F1_1_(paired._trimmed_pairs)_contig_24062	5.27189	38.6363	0.000293728	0.0279144
Post_Gond_F1_1_(paired._trimmed_pairs)_contig_50309	5.28889	39.0944	0.000708713	0.0488385
Post_Gond_F1_1_(paired._trimmed_pairs)_contig_107978	5.30097	39.423	0.000477037	0.0374934
Post_Gond_F1_1_(paired._trimmed_pairs)_contig_54057	5.3548	40.9217	2.44281e-07	0.000147997
Post_Gond_F1_1_(paired._trimmed_pairs)_contig_109460	5.37165	41.4026	0.00072149	0.0494068
Post_Gond_F1_1_(paired._trimmed_pairs)_contig_44969	5.37534	41.5086	7.51167e-05	0.0102396
Post_Gond_F1_1_(paired._trimmed_pairs)_contig_12412	5.38259	41.7177	8.94842e-06	0.00210994
Post_Gond_F1_1_(paired._trimmed_pairs)_contig_64651	5.38833	41.884	1.00662e-06	0.000387234
Post_Gond_F1_1_(paired._trimmed_pairs)_contig_43620	5.42626	42.9997	8.0294e-06	0.00197882
Post_Gond_F1_1_(paired._trimmed_pairs)_contig_24137	5.42717	43.0271	6.45645e-07	0.000281637
Post_Gond_F1_1_(paired._trimmed_pairs)_contig_50901	5.43351	43.2164	9.13622e-08	6.59572e-05
Post_Gond_F1_1_(paired._trimmed_pairs)_contig_34497	5.464	44.1396	4.67968e-05	0.00745009
Post_Gond_F1_1_(paired._trimmed_pairs)_contig_153490	5.46831	44.2717	1.37878e-06	0.000481513
Post_Gond_F1_1_(paired._trimmed_pairs)_contig_169499	5.48616	44.8229	2.85981e-05	0.00533166
Post_Gond_F1_1_(paired._trimmed_pairs)_contig_138821	5.49009	44.945	0.000549462	0.0413957
Post_Gond_F1_1_(paired._trimmed_pairs)_contig_92349	5.49831	45.202	4.80453e-08	4.05326e-05
Post_Gond_F1_1_(paired._trimmed_pairs)_contig_66564	5.49917	45.2288	0.000143482	0.0168397
Post_Gond_F1_1_(paired._trimmed_pairs)_contig_6966	5.54649	46.7371	1.01415e-09	1.26395e-06
Post_Gond_F1_1_(paired._trimmed_pairs)_contig_45254	5.5476	46.7728	1.08121e-05	0.00245642
Post_Gond_F1_1_(paired._trimmed_pairs)_contig_15168	5.55429	46.9901	4.63979e-07	0.0002319
Post_Gond_F1_1_(paired._trimmed_pairs)_contig_20991	5.60261	48.5906	2.84588e-05	0.00533166
Post_Gond_F1_1_(paired._trimmed_pairs)_contig_2527	5.6124	48.9217	1.32384e-07	8.8842e-05
Post_Gond_F1_1_(paired._trimmed_pairs)_contig_63945	5.61279	48.9348	0.000548172	0.0413699
Post_Gond_F1_1_(paired._trimmed_pairs)_contig_20679	5.61965	49.168	6.71493e-07	0.000288378
Post_Gond_F1_1_(paired._trimmed_pairs)_contig_83775	5.64988	50.2094	5.13199e-06	0.00139045
Post_Gond_F1_1_(paired._trimmed_pairs)_contig_77895	5.67155	50.9689	0.000643897	0.0460449
Post_Gond_F1_1_(paired._trimmed_pairs)_contig_72746	5.68264	51.3623	0.000780148	0.0515618
Post_Gond_F1_1_(paired._trimmed_pairs)_contig_7181	5.70305	52.0941	2.08038e-07	0.000135445
Post_Gond_F1_1_(paired._trimmed_pairs)_contig_18692	5.70342	52.1076	3.7363e-12	1.08654e-08
Post_Gond_F1_1_(paired._trimmed_pairs)_contig_37700	5.70722	52.2449	2.86011e-05	0.00533166
Post_Gond_F1_1_(paired._trimmed_pairs)_contig_4211	5.74743	53.7217	4.67734e-10	6.18274e-07
Post_Gond_F1_1_(paired._trimmed_pairs)_contig_19584	5.76101	54.2295	0.000316397	0.0294276
Post_Gond_F1_1_(paired._trimmed_pairs)_contig_2588	5.84192	57.3577	0.00053233	0.0404543
Post_Gond_F1_1_(paired._trimmed_pairs)_contig_151413	5.87057	58.5085	0.000341911	0.0310719
Post_Gond_F1_1_(paired._trimmed_pairs)_contig_7285	5.87773	58.7993	9.32396e-10	1.19624e-06
Post_Gond_F1_1_(paired._trimmed_pairs)_contig_131071	5.88225	58.984	0.000269548	0.0263632
Post_Gond_F1_1_(paired._trimmed_pairs)_contig_14217	5.88298	59.0138	0.000789623	0.0518737
Post_Gond_F1_1_(paired._trimmed_pairs)_contig_37444	5.90316	59.8452	8.33147e-06	0.00204172
Post_Gond_F1_1_(paired._trimmed_pairs)_contig_32165	5.92856	60.9079	1.49598e-05	0.00326281
Post_Gond_F1_1_(paired._trimmed_pairs)_contig_153550	5.95881	62.1986	8.81176e-06	0.00210042
Post_Gond_F1_1_(paired._trimmed_pairs)_contig_69740	5.98005	63.1211	0.000275204	0.0267303
Post_Gond_F1_1_(paired._trimmed_pairs)_contig_113300	5.98578	63.3723	3.16753e-10	4.52513e-07
Post_Gond_F1_1_(paired._trimmed_pairs)_contig_155416	6.01536	64.6851	0.000353424	0.0318527
Post_Gond_F1_1_(paired._trimmed_pairs)_contig_72079	6.01893	64.8451	3.92852e-07	0.00021086
Post_Gond_F1_1_(paired._trimmed_pairs)_contig_92680	6.04943	66.2308	0.000394784	0.0341008
Post_Gond_F1_1_(paired._trimmed_pairs)_contig_150485	6.07506	67.4181	5.97414e-05	0.00886388
Post_Gond_F1_1_(paired._trimmed_pairs)_contig_480	6.082	67.7429	5.54421e-06	0.00147737
Post_Gond_F1_1_(paired._trimmed_pairs)_contig_48805	6.08394	67.8343	0.000579968	0.0424476
Post_Gond_F1_1_(paired._trimmed_pairs)_contig_3769	6.1419	70.615	6.62425e-05	0.00953652
Post_Gond_F1_1_(paired._trimmed_pairs)_contig_145467	6.16252	71.6314	3.21939e-05	0.00575546
Post_Gond_F1_1_(paired._trimmed_pairs)_contig_66038	6.16931	71.9695	0.000220536	0.0233496
Post_Gond_F1_1_(paired._trimmed_pairs)_contig_93052	6.17922	72.4653	0.000401751	0.0342426
Post_Gond_F1_1_(paired._trimmed_pairs)_contig_1936	6.22408	74.7541	0.000143609	0.0168397
Post_Gond_F1_1_(paired._trimmed_pairs)_contig_137080	6.24547	75.8705	1.31322e-05	0.00292264
Post_Gond_F1_1_(paired._trimmed_pairs)_contig_59853	6.28129	77.7781	3.01095e-06	0.000951745
Post_Gond_F1_1_(paired._trimmed_pairs)_contig_40245	6.28986	78.2412	0.000276366	0.0267303
Post_Gond_F1_1_(paired._trimmed_pairs)_contig_116178	6.31138	79.4174	1.98473e-08	1.76686e-05
Post_Gond_F1_1_(paired._trimmed_pairs)_contig_14883	6.34018	81.0184	6.20919e-06	0.00159692
Post_Gond_F1_1_(paired._trimmed_pairs)_contig_28207	6.36484	82.4151	4.31788e-15	2.69072e-11
Post_Gond_F1_1_(paired._trimmed_pairs)_contig_153523	6.36797	82.5945	7.10751e-06	0.00177164
Post_Gond_F1_1_(paired._trimmed_pairs)_contig_25024	6.37361	82.9179	0.000463124	0.036808
Post_Gond_F1_1_(paired._trimmed_pairs)_contig_196798	6.38574	83.6178	0.00018861	0.0206718
Post_Gond_F1_1_(paired._trimmed_pairs)_contig_53824	6.38854	83.7805	1.01201e-06	0.000387234
Post_Gond_F1_1_(paired._trimmed_pairs)_contig_41287	6.46178	88.1435	0.000115756	0.0143338
Post_Gond_F1_1_(paired._trimmed_pairs)_contig_152054	6.50745	90.9784	1.16818e-09	1.41547e-06
Post_Gond_F1_1_(paired._trimmed_pairs)_contig_39475	6.56568	94.7257	8.2273e-11	1.43553e-07
Post_Gond_F1_1_(paired._trimmed_pairs)_contig_3128	6.5698	94.9967	0.000369113	0.0323966
Post_Gond_F1_1_(paired._trimmed_pairs)_contig_67814	6.5986	96.9121	5.1793e-05	0.00789951
Post_Gond_F1_1_(paired._trimmed_pairs)_contig_29205	6.60567	97.3881	4.15567e-07	0.000217842
Post_Gond_F1_1_(paired._trimmed_pairs)_contig_70794	6.63233	99.2046	4.01895e-05	0.00661549
Post_Gond_F1_1_(paired._trimmed_pairs)_contig_155635	6.65097	100.494	6.13962e-07	0.000273282
Post_Gond_F1_1_(paired._trimmed_pairs)_contig_37809	6.65727	100.934	8.55549e-05	0.0114128
Post_Gond_F1_1_(paired._trimmed_pairs)_contig_155636	6.66457	101.446	2.59414e-07	0.000151268
Post_Gond_F1_1_(paired._trimmed_pairs)_contig_126228	6.68777	103.091	2.7472e-11	5.70646e-08
Post_Gond_F1_1_(paired._trimmed_pairs)_contig_10577	6.69075	103.304	2.08619e-05	0.00421304
Post_Gond_F1_1_(paired._trimmed_pairs)_contig_133261	6.69304	103.468	5.01095e-05	0.00772378
Post_Gond_F1_1_(paired._trimmed_pairs)_contig_22574	6.72047	105.454	3.44675e-05	0.00603817
Post_Gond_F1_1_(paired._trimmed_pairs)_contig_6364	6.76141	108.49	4.45436e-06	0.00126171
Post_Gond_F1_1_(paired._trimmed_pairs)_contig_22317	6.7916	110.784	1.24792e-05	0.00279157
Post_Gond_F1_1_(paired._trimmed_pairs)_contig_11981	6.79253	110.855	1.09932e-07	7.7344e-05
Post_Gond_F1_1_(paired._trimmed_pairs)_contig_56600	6.80085	111.496	9.18877e-16	8.04002e-12
Post_Gond_F1_1_(paired._trimmed_pairs)_contig_158	6.82807	113.62	9.11903e-14	4.41979e-10
Post_Gond_F1_1_(paired._trimmed_pairs)_contig_20082	6.99419	127.486	4.30867e-07	0.000221116
Post_Gond_F1_1_(paired._trimmed_pairs)_contig_21831	7.00246	128.218	2.95377e-13	1.17133e-09
Post_Gond_F1_1_(paired._trimmed_pairs)_contig_7895	7.00324	128.288	2.71382e-05	0.00518568
Post_Gond_F1_1_(paired._trimmed_pairs)_contig_11813	7.02057	129.838	1.90296e-16	4.15045e-12
Post_Gond_F1_1_(paired._trimmed_pairs)_contig_2753	7.04215	131.795	2.08311e-10	3.24751e-07
Post_Gond_F1_1_(paired._trimmed_pairs)_contig_101454	7.06445	133.848	2.56332e-06	0.000822165
Post_Gond_F1_1_(paired._trimmed_pairs)_contig_112630	7.14521	141.554	4.44376e-24	1.93841e-19
Post_Gond_F1_1_(paired._trimmed_pairs)_contig_156845	7.1537	142.39	6.74321e-07	0.000288378
Post_Gond_F1_1_(paired._trimmed_pairs)_contig_111388	7.19895	146.927	1.18421e-07	8.19941e-05
Post_Gond_F1_1_(paired._trimmed_pairs)_contig_153695	7.29827	157.397	7.74095e-13	2.59744e-09
Post_Gond_F1_1_(paired._trimmed_pairs)_contig_150570	7.30726	158.381	4.04961e-05	0.0066409
Post_Gond_F1_1_(paired._trimmed_pairs)_contig_123474	7.48662	179.348	3.05208e-05	0.00552427
Post_Gond_F1_1_(paired._trimmed_pairs)_contig_112593	7.63057	198.166	9.13681e-07	0.000368238
Post_Gond_F1_1_(paired._trimmed_pairs)_contig_31809	7.67075	203.763	9.59877e-06	0.00223908
Post_Gond_F1_1_(paired._trimmed_pairs)_contig_32079	7.67888	204.915	4.01666e-11	7.96411e-08
Post_Gond_F1_1_(paired._trimmed_pairs)_contig_30818	7.7486	215.061	4.98747e-07	0.000239075
Post_Gond_F1_1_(paired._trimmed_pairs)_contig_80570	7.7652	217.549	4.6443e-06	0.00129038
Post_Gond_F1_1_(paired._trimmed_pairs)_contig_57310	7.90602	239.856	1.72056e-09	1.97506e-06
Post_Gond_F1_1_(paired._trimmed_pairs)_contig_88553	7.93611	244.911	1.81471e-10	3.0446e-07
Post_Gond_F1_1_(paired._trimmed_pairs)_contig_94012	7.98053	252.569	9.24239e-06	0.00216754
Post_Gond_F1_1_(paired._trimmed_pairs)_contig_178896	8.29969	315.106	3.42562e-06	0.00102349
Post_Gond_F1_1_(paired._trimmed_pairs)_contig_185439	8.36986	330.81	3.80259e-07	0.000209965
Post_Gond_F1_1_(paired._trimmed_pairs)_contig_190485	8.37482	331.95	4.32157e-06	0.00124842
Post_Gond_F1_1_(paired._trimmed_pairs)_contig_51076	8.4703	354.661	5.71242e-09	5.93289e-06
Post_Gond_F1_1_(paired._trimmed_pairs)_contig_47683	8.49063	359.694	4.02836e-06	0.00117667
Post_Gond_F1_1_(paired._trimmed_pairs)_contig_5013	8.72773	423.945	0.000755742	0.0507173
Post_Gond_F1_1_(paired._trimmed_pairs)_contig_170543	8.86052	464.818	1.42593e-09	1.6811e-06
Post_Gond_F1_1_(paired._trimmed_pairs)_contig_18198	8.90452	479.212	0.000805011	0.0522935
Post_Gond_F1_1_(paired._trimmed_pairs)_contig_29954	8.93806	490.485	0.000762628	0.0508512
Post_Gond_F1_1_(paired._trimmed_pairs)_contig_151311	8.94619	493.255	0.000559328	0.0418498
Post_Gond_F1_1_(paired._trimmed_pairs)_contig_36494	8.96046	498.157	0.000741022	0.0501149
Post_Gond_F1_1_(paired._trimmed_pairs)_contig_49449	8.97638	503.685	0.000865662	0.0549794
Post_Gond_F1_1_(paired._trimmed_pairs)_contig_158610	9.06473	535.494	0.000686155	0.0479497
Post_Gond_F1_1_(paired._trimmed_pairs)_contig_1515	9.07724	540.157	0.000719803	0.0493688
Post_Gond_F1_1_(paired._trimmed_pairs)_contig_80162	9.12008	556.44	2.2367e-07	0.000137419
Post_Gond_F1_1_(paired._trimmed_pairs)_contig_158697	9.14342	565.513	0.000708186	0.0488385
Post_Gond_F1_1_(paired._trimmed_pairs)_contig_11635	9.17402	577.639	0.000728643	0.0495651
Post_Gond_F1_1_(paired._trimmed_pairs)_contig_83713	9.21022	592.314	0.000560332	0.0418532
Post_Gond_F1_1_(paired._trimmed_pairs)_contig_91930	9.24212	605.559	0.000660201	0.0466714
Post_Gond_F1_1_(paired._trimmed_pairs)_contig_2857	9.24864	608.302	2.25467e-10	3.39141e-07
Post_Gond_F1_1_(paired._trimmed_pairs)_contig_21169	9.42307	686.477	0.000713755	0.0490783
Post_Gond_F1_1_(paired._trimmed_pairs)_contig_124692	9.43445	691.916	0.000441784	0.0361297
Post_Gond_F1_1_(paired._trimmed_pairs)_contig_87358	9.51057	729.404	0.000210413	0.0227189
Post_Gond_F1_1_(paired._trimmed_pairs)_contig_21584	9.52799	738.26	0.000367512	0.032321
Post_Gond_F1_1_(paired._trimmed_pairs)_contig_109588	9.63963	797.66	0.000378941	0.0329936
Post_Gond_F1_1_(paired._trimmed_pairs)_contig_21777	9.85515	926.181	0.000308277	0.0290439
Post_Gond_F1_1_(paired._trimmed_pairs)_contig_117119	9.88345	944.529	0.000162962	0.0185603
Post_Gond_F1_1_(paired._trimmed_pairs)_contig_74571	10.0021	1025.48	0.000207029	0.0225258
Post_Gond_F1_1_(paired._trimmed_pairs)_contig_94586	10.095	1093.68	0.000278571	0.0268009
Post_Gond_F1_1_(paired._trimmed_pairs)_contig_45525	10.1094	1104.7	7.55911e-15	4.1217e-11
Post_Gond_F1_1_(paired._trimmed_pairs)_contig_113328	10.1132	1107.59	4.42323e-10	6.02956e-07
Post_Gond_F1_1_(paired._trimmed_pairs)_contig_32109	10.1882	1166.68	0.000245582	0.024971
Post_Gond_F1_1_(paired._trimmed_pairs)_contig_7535	10.2569	1223.62	0.000105224	0.0133043
Post_Gond_F1_1_(paired._trimmed_pairs)_contig_116165	10.271	1235.58	0.000175863	0.0196198
Post_Gond_F1_1_(paired._trimmed_pairs)_contig_67866	10.3161	1274.82	0.000182354	0.0200464
Post_Gond_F1_1_(paired._trimmed_pairs)_contig_73614	10.784	1763.26	4.00482e-05	0.00661549
Post_Gond_F1_1_(paired._trimmed_pairs)_contig_46326	10.7975	1779.75	5.15178e-05	0.00789951
Post_Gond_F1_1_(paired._trimmed_pairs)_contig_37824	10.8828	1888.27	1.80907e-05	0.00375777
Post_Gond_F1_1_(paired._trimmed_pairs)_contig_14994	11.27	2469.53	4.45735e-05	0.00722803
Post_Gond_F1_1_(paired._trimmed_pairs)_contig_23749	11.3436	2598.75	1.74412e-05	0.00364021
Post_Gond_F1_1_(paired._trimmed_pairs)_contig_38218	11.6776	3275.83	3.00232e-05	0.00545684
Post_Gond_F1_1_(paired._trimmed_pairs)_contig_197074	12.6661	6499.4	1.97732e-06	0.000668626
