# Supplementary material for: Comparative Transcriptomics Provides Insight into the Neuroendocrine Regulation of Spawning in the Black-Lip Rock Oyster (Saccostrea echinata)
Source: Int J Mol Sci. 2025 Oct 15;26(20):10032. doi: 10.3390/ijms262010032 (PMC12564202; doi:10.3390/ijms262010032)
Supplement: Supplementary file 1 [file ijms-26-10032-s001.zip › File S4.xlsx]

## Sheet: Female_DEGs
Name	Log₂ fold change	Fold change	P-value	FDR p-value
Post_Gond_F1_1_(paired._trimmed_pairs)_contig_145154	-6.41443	-85.2976	1.72382e-20	2.97755e-16
Post_Gond_F1_1_(paired._trimmed_pairs)_contig_155137	-6.85278	-115.582	1.14138e-17	7.88904e-14
Post_Gond_F1_1_(paired._trimmed_pairs)_contig_99954	-6.31979	-79.8813	1.37018e-17	7.88904e-14
Post_Gond_F1_1_(paired._trimmed_pairs)_contig_193181	-7.98755	-253.801	1.92841e-17	8.32738e-14
Post_Gond_F1_1_(paired._trimmed_pairs)_contig_23914	6.35637	81.9328	1.49187e-15	5.15381e-12
Post_Gond_F1_1_(paired._trimmed_pairs)_contig_10405	-6.22669	-74.8894	2.50537e-15	7.21253e-12
Post_Gond_F1_1_(paired._trimmed_pairs)_contig_41069	-5.19161	-36.5452	4.78496e-15	1.18072e-11
Post_Gond_F1_1_(paired._trimmed_pairs)_contig_91277	-5.93106	-61.0135	3.1994e-14	6.90791e-11
Post_Gond_F1_1_(paired._trimmed_pairs)_contig_36099	-4.93486	-30.5872	1.02042e-12	1.80169e-09
Post_Gond_F1_1_(paired._trimmed_pairs)_contig_2220	10.2241	1196.1	1.04307e-12	1.80169e-09
Post_Gond_F1_1_(paired._trimmed_pairs)_contig_58649	-4.52617	-23.0417	3.09132e-12	4.85422e-09
Post_Gond_F1_1_(paired._trimmed_pairs)_contig_782	4.85074	28.8548	6.40586e-12	9.2207e-09
Post_Gond_F1_1_(paired._trimmed_pairs)_contig_1068	-5.42086	-42.8392	9.20438e-12	1.22298e-08
Post_Gond_F1_1_(paired._trimmed_pairs)_contig_68119	-6.96856	-125.241	1.01355e-11	1.25051e-08
Post_Gond_F1_1_(paired._trimmed_pairs)_contig_120455	-5.87398	-58.6468	1.15127e-11	1.32572e-08
Post_Gond_F1_1_(paired._trimmed_pairs)_contig_127726	-5.65385	-50.3477	1.36877e-11	1.47767e-08
Post_Gond_F1_1_(paired._trimmed_pairs)_contig_43270	-5.00293	-32.065	1.84992e-11	1.87963e-08
Post_Gond_F1_1_(paired._trimmed_pairs)_contig_194110	-5.43088	-43.1377	2.40176e-11	2.30476e-08
Post_Gond_F1_1_(paired._trimmed_pairs)_contig_36485	-4.7222	-26.3951	4.27944e-11	3.89046e-08
Post_Gond_F1_1_(paired._trimmed_pairs)_contig_5012	6.48052	89.2957	5.46975e-11	4.72395e-08
Post_Gond_F1_1_(paired._trimmed_pairs)_contig_92900	-9.21023	-592.318	6.67508e-11	5.01298e-08
Post_Gond_F1_1_(paired._trimmed_pairs)_contig_128214	-6.61243	-97.8454	6.59264e-11	5.01298e-08
Post_Gond_F1_1_(paired._trimmed_pairs)_contig_123675	-4.60598	-24.3522	6.28249e-11	5.01298e-08
Post_Gond_F1_1_(paired._trimmed_pairs)_contig_360	5.35667	40.9749	7.42235e-11	5.34193e-08
Post_Gond_F1_1_(paired._trimmed_pairs)_contig_69422	-6.25716	-76.4879	8.89109e-11	6.14304e-08
Post_Gond_F1_1_(paired._trimmed_pairs)_contig_47877	-5.21607	-37.1701	9.30266e-11	6.16408e-08
Post_Gond_F1_1_(paired._trimmed_pairs)_contig_13267	-4.66348	-25.3424	9.63528e-11	6.16408e-08
Post_Gond_F1_1_(paired._trimmed_pairs)_contig_77378	-4.69512	-25.9044	1.00597e-10	6.20577e-08
Post_Gond_F1_1_(paired._trimmed_pairs)_contig_196884	-7.82549	-226.833	1.65307e-10	9.84605e-08
Post_Gond_F1_1_(paired._trimmed_pairs)_contig_83181	-5.14895	-35.4803	2.56131e-10	1.47472e-07
Post_Gond_F1_1_(paired._trimmed_pairs)_contig_74	-4.54302	-23.3123	5.6488e-10	3.14747e-07
Post_Gond_F1_1_(paired._trimmed_pairs)_contig_2492	4.86776	29.1973	6.69307e-10	3.61279e-07
Post_Gond_F1_1_(paired._trimmed_pairs)_contig_49475	-4.54617	-23.3632	7.1223e-10	3.61834e-07
Post_Gond_F1_1_(paired._trimmed_pairs)_contig_18441	4.8567	28.9743	6.91903e-10	3.61834e-07
Post_Gond_F1_1_(paired._trimmed_pairs)_contig_164458	-4.93739	-30.641	7.97178e-10	3.93419e-07
Post_Gond_F1_1_(paired._trimmed_pairs)_contig_135322	-5.13918	-35.2409	9.73221e-10	4.66957e-07
Post_Gond_F1_1_(paired._trimmed_pairs)_contig_7529	-3.77705	-13.709	1.01165e-09	4.72278e-07
Post_Gond_F1_1_(paired._trimmed_pairs)_contig_6971	4.71865	26.3303	1.48558e-09	6.75275e-07
Post_Gond_F1_1_(paired._trimmed_pairs)_contig_17765	-5.97481	-62.8923	2.13817e-09	9.37706e-07
Post_Gond_F1_1_(paired._trimmed_pairs)_contig_11635	5.22883	37.5002	2.17149e-09	9.37706e-07
Post_Gond_F1_1_(paired._trimmed_pairs)_contig_1108	5.52462	46.0339	2.4106e-09	1.01557e-06
Post_Gond_F1_1_(paired._trimmed_pairs)_contig_781	4.06095	16.6905	2.82531e-09	1.16194e-06
Post_Gond_F1_1_(paired._trimmed_pairs)_contig_143953	-5.68646	-51.4987	2.91922e-09	1.17265e-06
Post_Gond_F1_1_(paired._trimmed_pairs)_contig_2250	4.81753	28.1982	3.23837e-09	1.27128e-06
Post_Gond_F1_1_(paired._trimmed_pairs)_contig_9765	-4.65872	-25.2588	4.03599e-09	1.54919e-06
Post_Gond_F1_1_(paired._trimmed_pairs)_contig_113	-4.13682	-17.5916	5.18286e-09	1.94617e-06
Post_Gond_F1_1_(paired._trimmed_pairs)_contig_11609	4.16703	17.9639	5.44778e-09	1.96041e-06
Post_Gond_F1_1_(paired._trimmed_pairs)_contig_210	4.34169	20.2759	5.33925e-09	1.96041e-06
Post_Gond_F1_1_(paired._trimmed_pairs)_contig_789	6.1107	69.1044	6.3437e-09	2.23622e-06
Post_Gond_F1_1_(paired._trimmed_pairs)_contig_86602	-7.03073	-130.756	7.67874e-09	2.6527e-06
Post_Gond_F1_1_(paired._trimmed_pairs)_contig_4307	-4.87569	-29.3582	9.1457e-09	3.09752e-06
Post_Gond_F1_1_(paired._trimmed_pairs)_contig_11919	5.93881	61.3424	1.04854e-08	3.48298e-06
Post_Gond_F1_1_(paired._trimmed_pairs)_contig_68946	-4.74086	-26.7388	1.23525e-08	4.02576e-06
Post_Gond_F1_1_(paired._trimmed_pairs)_contig_4643	3.58322	11.9855	2.12865e-08	6.80893e-06
Post_Gond_F1_1_(paired._trimmed_pairs)_contig_5283	-3.43597	-10.8226	2.55098e-08	8.01147e-06
Post_Gond_F1_1_(paired._trimmed_pairs)_contig_135	-3.99073	-15.8975	3.38545e-08	1.03553e-05
Post_Gond_F1_1_(paired._trimmed_pairs)_contig_34965	4.39651	21.0612	3.4172e-08	1.03553e-05
Post_Gond_F1_1_(paired._trimmed_pairs)_contig_122967	-4.28584	-19.5059	4.22495e-08	1.25823e-05
Post_Gond_F1_1_(paired._trimmed_pairs)_contig_2101	3.72631	13.2353	5.02816e-08	1.47206e-05
Post_Gond_F1_1_(paired._trimmed_pairs)_contig_29335	-4.63341	-24.8196	7.22459e-08	2.07984e-05
Post_Gond_F1_1_(paired._trimmed_pairs)_contig_221	4.21421	18.5611	7.4008e-08	2.09564e-05
Post_Gond_F1_1_(paired._trimmed_pairs)_contig_7504	-3.25233	-9.52902	1.19818e-07	3.33809e-05
Post_Gond_F1_1_(paired._trimmed_pairs)_contig_19285	5.0893	34.0434	1.28686e-07	3.47311e-05
Post_Gond_F1_1_(paired._trimmed_pairs)_contig_85554	6.66935	101.782	1.27564e-07	3.47311e-05
Post_Gond_F1_1_(paired._trimmed_pairs)_contig_51389	-5.52342	-45.9955	1.46682e-07	3.8979e-05
Post_Gond_F1_1_(paired._trimmed_pairs)_contig_1254	-3.49438	-11.2697	1.71337e-07	4.4841e-05
Post_Gond_F1_1_(paired._trimmed_pairs)_contig_87501	-3.8291	-14.2126	2.07541e-07	5.35054e-05
Post_Gond_F1_1_(paired._trimmed_pairs)_contig_33913	4.01855	16.2071	2.10921e-07	5.35771e-05
Post_Gond_F1_1_(paired._trimmed_pairs)_contig_463	4.32134	19.9918	2.23299e-07	5.58991e-05
Post_Gond_F1_1_(paired._trimmed_pairs)_contig_32675	-4.2656	-19.2342	2.67213e-07	6.59368e-05
Post_Gond_F1_1_(paired._trimmed_pairs)_contig_1597	5.10098	34.32	2.72641e-07	6.63286e-05
Post_Gond_F1_1_(paired._trimmed_pairs)_contig_10369	4.1147	17.324	2.78311e-07	6.67677e-05
Post_Gond_F1_1_(paired._trimmed_pairs)_contig_21524	4.59489	24.1657	2.93813e-07	6.9521e-05
Post_Gond_F1_1_(paired._trimmed_pairs)_contig_2828	5.40007	42.2264	3.43598e-07	8.02024e-05
Post_Gond_F1_1_(paired._trimmed_pairs)_contig_3180	3.4288	10.7689	4.4766e-07	0.000103099
Post_Gond_F1_1_(paired._trimmed_pairs)_contig_10477	3.58512	12.0013	4.82996e-07	0.00010872
Post_Gond_F1_1_(paired._trimmed_pairs)_contig_98593	5.35393	40.8972	4.84653e-07	0.00010872
Post_Gond_F1_1_(paired._trimmed_pairs)_contig_148	-3.58428	-11.9943	5.31168e-07	0.000117626
Post_Gond_F1_1_(paired._trimmed_pairs)_contig_531	3.83356	14.2566	5.39576e-07	0.000117976
Post_Gond_F1_1_(paired._trimmed_pairs)_contig_11126	4.0376	16.4225	5.64838e-07	0.000121956
Post_Gond_F1_1_(paired._trimmed_pairs)_contig_7668	-4.32706	-20.0713	6.00443e-07	0.000128043
Post_Gond_F1_1_(paired._trimmed_pairs)_contig_152087	-7.24497	-151.689	6.77649e-07	0.000141249
Post_Gond_F1_1_(paired._trimmed_pairs)_contig_152825	-3.8755	-14.6771	6.78729e-07	0.000141249
Post_Gond_F1_1_(paired._trimmed_pairs)_contig_36931	-3.69241	-12.9278	7.12555e-07	0.000146523
Post_Gond_F1_1_(paired._trimmed_pairs)_contig_1102	4.37771	20.7885	7.42278e-07	0.00015084
Post_Gond_F1_1_(paired._trimmed_pairs)_contig_9265	3.56212	11.8115	8.03655e-07	0.000161413
Post_Gond_F1_1_(paired._trimmed_pairs)_contig_16893	3.66072	12.647	9.22855e-07	0.000183224
Post_Gond_F1_1_(paired._trimmed_pairs)_contig_1269	3.13865	8.80701	1.00342e-06	0.000196955
Post_Gond_F1_1_(paired._trimmed_pairs)_contig_20679	-6.83266	-113.982	1.02802e-06	0.000199516
Post_Gond_F1_1_(paired._trimmed_pairs)_contig_690	-3.63278	-12.4044	1.04793e-06	0.000201121
Post_Gond_F1_1_(paired._trimmed_pairs)_contig_5054	3.03262	8.18294	1.09029e-06	0.00020695
Post_Gond_F1_1_(paired._trimmed_pairs)_contig_11004	3.84332	14.3534	1.17895e-06	0.000221347
Post_Gond_F1_1_(paired._trimmed_pairs)_contig_116324	-6.98275	-126.479	1.32517e-06	0.000246125
Post_Gond_F1_1_(paired._trimmed_pairs)_contig_35	3.30931	9.91289	1.55113e-06	0.000285028
Post_Gond_F1_1_(paired._trimmed_pairs)_contig_18482	-4.03831	-16.4306	1.59852e-06	0.000290644
Post_Gond_F1_1_(paired._trimmed_pairs)_contig_57930	5.31524	39.815	1.68792e-06	0.000303703
Post_Gond_F1_1_(paired._trimmed_pairs)_contig_3389	3.86272	14.5477	1.74718e-06	0.000311125
Post_Gond_F1_1_(paired._trimmed_pairs)_contig_8739	3.41064	10.6342	1.78873e-06	0.000315273
Post_Gond_F1_1_(paired._trimmed_pairs)_contig_1251	-3.61466	-12.2496	1.93152e-06	0.000337001
Post_Gond_F1_1_(paired._trimmed_pairs)_contig_2906	4.93063	30.4977	2.02867e-06	0.000350413
Post_Gond_F1_1_(paired._trimmed_pairs)_contig_17703	3.88228	14.7463	2.28253e-06	0.000390358
Post_Gond_F1_1_(paired._trimmed_pairs)_contig_28350	4.15759	17.8467	2.82003e-06	0.000477552
Post_Gond_F1_1_(paired._trimmed_pairs)_contig_6786	3.03319	8.18618	2.8613e-06	0.000479837
Post_Gond_F1_1_(paired._trimmed_pairs)_contig_2163	3.36397	10.2957	2.97279e-06	0.00049374
Post_Gond_F1_1_(paired._trimmed_pairs)_contig_12644	3.53237	11.5705	3.72838e-06	0.000613335
Post_Gond_F1_1_(paired._trimmed_pairs)_contig_15611	5.89328	59.4365	4.20055e-06	0.000684492
Post_Gond_F1_1_(paired._trimmed_pairs)_contig_5167	3.32251	10.0041	4.26493e-06	0.000688487
Post_Gond_F1_1_(paired._trimmed_pairs)_contig_9246	-3.1468	-8.85689	4.3494e-06	0.000690117
Post_Gond_F1_1_(paired._trimmed_pairs)_contig_33374	3.72196	13.1953	4.35494e-06	0.000690117
Post_Gond_F1_1_(paired._trimmed_pairs)_contig_14253	3.42518	10.7419	4.59679e-06	0.000721821
Post_Gond_F1_1_(paired._trimmed_pairs)_contig_1107	2.94361	7.69333	5.54927e-06	0.000863536
Post_Gond_F1_1_(paired._trimmed_pairs)_contig_37175	-4.8109	-28.069	5.66808e-06	0.000874149
Post_Gond_F1_1_(paired._trimmed_pairs)_contig_8103	3.2393	9.44334	6.33887e-06	0.000960578
Post_Gond_F1_1_(paired._trimmed_pairs)_contig_28010	7.10655	137.812	6.33971e-06	0.000960578
Post_Gond_F1_1_(paired._trimmed_pairs)_contig_105141	-5.37046	-41.3685	6.69311e-06	0.00100531
Post_Gond_F1_1_(paired._trimmed_pairs)_contig_14418	4.14832	17.7324	6.81043e-06	0.00101411
Post_Gond_F1_1_(paired._trimmed_pairs)_contig_25391	6.50723	90.9644	7.32649e-06	0.00108163
Post_Gond_F1_1_(paired._trimmed_pairs)_contig_3339	3.43211	10.7936	7.74056e-06	0.00113307
Post_Gond_F1_1_(paired._trimmed_pairs)_contig_7359	3.76591	13.6036	8.25206e-06	0.0011978
Post_Gond_F1_1_(paired._trimmed_pairs)_contig_11958	3.13996	8.81499	8.45858e-06	0.00121754
Post_Gond_F1_1_(paired._trimmed_pairs)_contig_10213	3.73871	13.3495	8.54037e-06	0.00121915
Post_Gond_F1_1_(paired._trimmed_pairs)_contig_24678	4.82974	28.4378	8.93756e-06	0.0012654
Post_Gond_F1_1_(paired._trimmed_pairs)_contig_13235	2.94231	7.68639	9.01941e-06	0.0012666
Post_Gond_F1_1_(paired._trimmed_pairs)_contig_22663	-3.25902	-9.57334	9.34486e-06	0.0012992
Post_Gond_F1_1_(paired._trimmed_pairs)_contig_14533	3.07222	8.41069	9.40193e-06	0.0012992
Post_Gond_F1_1_(paired._trimmed_pairs)_contig_43852	-3.17248	-9.01596	9.54463e-06	0.00130845
Post_Gond_F1_1_(paired._trimmed_pairs)_contig_11286	-4.8971	-29.7971	1.01275e-05	0.00137742
Post_Gond_F1_1_(paired._trimmed_pairs)_contig_5947	2.98572	7.92123	1.08252e-05	0.00144948
Post_Gond_F1_1_(paired._trimmed_pairs)_contig_480	5.46275	44.1012	1.07489e-05	0.00144948
Post_Gond_F1_1_(paired._trimmed_pairs)_contig_1731	2.73406	6.65327	1.13658e-05	0.00149975
Post_Gond_F1_1_(paired._trimmed_pairs)_contig_358	3.2702	9.64778	1.13742e-05	0.00149975
Post_Gond_F1_1_(paired._trimmed_pairs)_contig_464	5.2379	37.7369	1.1723e-05	0.0015225
Post_Gond_F1_1_(paired._trimmed_pairs)_contig_42154	5.54865	46.807	1.16805e-05	0.0015225
Post_Gond_F1_1_(paired._trimmed_pairs)_contig_11835	2.99633	7.97966	1.35389e-05	0.0017452
Post_Gond_F1_1_(paired._trimmed_pairs)_contig_40379	-3.68733	-12.8824	1.53285e-05	0.00196126
Post_Gond_F1_1_(paired._trimmed_pairs)_contig_117	6.85293	115.595	1.55035e-05	0.00196906
Post_Gond_F1_1_(paired._trimmed_pairs)_contig_14413	-10.5002	-1448.35	1.56975e-05	0.00197914
Post_Gond_F1_1_(paired._trimmed_pairs)_contig_6447	2.84727	7.19636	1.60484e-05	0.00200873
Post_Gond_F1_1_(paired._trimmed_pairs)_contig_43647	3.59398	12.0753	1.67083e-05	0.00207628
Post_Gond_F1_1_(paired._trimmed_pairs)_contig_359	2.98297	7.90609	1.81738e-05	0.00224226
Post_Gond_F1_1_(paired._trimmed_pairs)_contig_44626	4.3564	20.4837	1.87069e-05	0.00229166
Post_Gond_F1_1_(paired._trimmed_pairs)_contig_25354	3.53796	11.6153	2.08227e-05	0.00253289
Post_Gond_F1_1_(paired._trimmed_pairs)_contig_21678	5.09111	34.086	2.10573e-05	0.00254351
Post_Gond_F1_1_(paired._trimmed_pairs)_contig_5200	-5.09144	-34.0939	2.19843e-05	0.00263705
Post_Gond_F1_1_(paired._trimmed_pairs)_contig_1524	4.25152	19.0474	2.26082e-05	0.00269318
Post_Gond_F1_1_(paired._trimmed_pairs)_contig_590	3.72215	13.1971	2.28862e-05	0.00270763
Post_Gond_F1_1_(paired._trimmed_pairs)_contig_45525	-5.95582	-62.0699	2.4447e-05	0.0028726
Post_Gond_F1_1_(paired._trimmed_pairs)_contig_10381	3.17106	9.00711	2.46899e-05	0.00288056
Post_Gond_F1_1_(paired._trimmed_pairs)_contig_3895	3.29065	9.78551	2.48482e-05	0.00288056
Post_Gond_F1_1_(paired._trimmed_pairs)_contig_25849	3.36546	10.3064	2.68621e-05	0.00309326
Post_Gond_F1_1_(paired._trimmed_pairs)_contig_20578	-10.2235	-1195.58	2.80189e-05	0.0032051
Post_Gond_F1_1_(paired._trimmed_pairs)_contig_639	3.00477	8.02649	2.88195e-05	0.003275
Post_Gond_F1_1_(paired._trimmed_pairs)_contig_4168	4.18937	18.2443	2.98384e-05	0.00336862
Post_Gond_F1_1_(paired._trimmed_pairs)_contig_80098	5.07758	33.768	3.04167e-05	0.00341161
Post_Gond_F1_1_(paired._trimmed_pairs)_contig_51398	-4.56534	-23.6757	3.25832e-05	0.00358478
Post_Gond_F1_1_(paired._trimmed_pairs)_contig_87	2.79309	6.93112	3.25342e-05	0.00358478
Post_Gond_F1_1_(paired._trimmed_pairs)_contig_25745	6.67906	102.47	3.24036e-05	0.00358478
Post_Gond_F1_1_(paired._trimmed_pairs)_contig_19910	-3.9216	-15.1538	3.44625e-05	0.00374384
Post_Gond_F1_1_(paired._trimmed_pairs)_contig_278	3.73958	13.3575	3.43993e-05	0.00374384
Post_Gond_F1_1_(paired._trimmed_pairs)_contig_1331	3.35653	10.2427	3.67953e-05	0.00397228
Post_Gond_F1_1_(paired._trimmed_pairs)_contig_1795	6.9981	127.831	3.78926e-05	0.00406533
Post_Gond_F1_1_(paired._trimmed_pairs)_contig_5410	6.58913	96.278	4.20922e-05	0.00448802
Post_Gond_F1_1_(paired._trimmed_pairs)_contig_39427	3.95122	15.468	4.29842e-05	0.00455501
Post_Gond_F1_1_(paired._trimmed_pairs)_contig_13867	-10.0174	-1036.4	4.33766e-05	0.00456856
Post_Gond_F1_1_(paired._trimmed_pairs)_contig_1052	-10.5479	-1496.99	4.41896e-05	0.00457058
Post_Gond_F1_1_(paired._trimmed_pairs)_contig_10307	2.57953	5.97744	4.41359e-05	0.00457058
Post_Gond_F1_1_(paired._trimmed_pairs)_contig_44612	6.0171	64.7632	4.37452e-05	0.00457058
Post_Gond_F1_1_(paired._trimmed_pairs)_contig_19071	3.30722	9.89858	4.47094e-05	0.00459682
Post_Gond_F1_1_(paired._trimmed_pairs)_contig_16080	3.61172	12.2246	4.76858e-05	0.00487383
Post_Gond_F1_1_(paired._trimmed_pairs)_contig_29182	3.41296	10.6513	4.91084e-05	0.00498971
Post_Gond_F1_1_(paired._trimmed_pairs)_contig_25097	3.43242	10.7959	5.42002e-05	0.00547485
Post_Gond_F1_1_(paired._trimmed_pairs)_contig_1746	2.60904	6.10096	5.48954e-05	0.00548097
Post_Gond_F1_1_(paired._trimmed_pairs)_contig_23062	3.73843	13.3469	5.46637e-05	0.00548097
Post_Gond_F1_1_(paired._trimmed_pairs)_contig_18326	4.33354	20.1616	5.5273e-05	0.00548695
Post_Gond_F1_1_(paired._trimmed_pairs)_contig_24346	-3.30046	-9.8523	5.6452e-05	0.00556674
Post_Gond_F1_1_(paired._trimmed_pairs)_contig_54955	2.66706	6.35134	5.67212e-05	0.00556674
Post_Gond_F1_1_(paired._trimmed_pairs)_contig_8008	3.64921	12.5465	5.72499e-05	0.00558688
Post_Gond_F1_1_(paired._trimmed_pairs)_contig_4965	6.08495	67.8818	5.87482e-05	0.00570089
Post_Gond_F1_1_(paired._trimmed_pairs)_contig_1086	3.07165	8.40732	5.97727e-05	0.0057679
Post_Gond_F1_1_(paired._trimmed_pairs)_contig_49216	5.45321	43.8106	6.03282e-05	0.00578916
Post_Gond_F1_1_(paired._trimmed_pairs)_contig_7311	2.8479	7.19953	6.10548e-05	0.00579525
Post_Gond_F1_1_(paired._trimmed_pairs)_contig_43226	4.67476	25.5412	6.10627e-05	0.00579525
Post_Gond_F1_1_(paired._trimmed_pairs)_contig_4099	2.73097	6.639	6.41721e-05	0.00605707
Post_Gond_F1_1_(paired._trimmed_pairs)_contig_8278	2.72344	6.60447	6.46346e-05	0.00606542
Post_Gond_F1_1_(paired._trimmed_pairs)_contig_16075	3.10795	8.62156	6.49628e-05	0.00606542
Post_Gond_F1_1_(paired._trimmed_pairs)_contig_22945	5.06869	33.5606	6.54297e-05	0.00607617
Post_Gond_F1_1_(paired._trimmed_pairs)_contig_1961	3.30413	9.87737	6.58032e-05	0.00607818
Post_Gond_F1_1_(paired._trimmed_pairs)_contig_1250	-3.11276	-8.65036	6.77778e-05	0.00622726
Post_Gond_F1_1_(paired._trimmed_pairs)_contig_9412	3.77376	13.6778	7.15405e-05	0.0065382
Post_Gond_F1_1_(paired._trimmed_pairs)_contig_1914	2.69358	6.46915	7.21701e-05	0.00656103
Post_Gond_F1_1_(paired._trimmed_pairs)_contig_154108	6.58631	96.0894	7.3022e-05	0.00660371
Post_Gond_F1_1_(paired._trimmed_pairs)_contig_136045	-4.04321	-16.4865	7.65084e-05	0.006874
Post_Gond_F1_1_(paired._trimmed_pairs)_contig_47778	5.74592	53.6653	7.71217e-05	0.006874
Post_Gond_F1_1_(paired._trimmed_pairs)_contig_50917	6.92888	121.843	7.72047e-05	0.006874
Post_Gond_F1_1_(paired._trimmed_pairs)_contig_24376	4.19579	18.3256	7.93851e-05	0.0070319
Post_Gond_F1_1_(paired._trimmed_pairs)_contig_13291	3.52223	11.4894	8.01003e-05	0.00705904
Post_Gond_F1_1_(paired._trimmed_pairs)_contig_1198	2.59356	6.03587	8.26117e-05	0.00724341
Post_Gond_F1_1_(paired._trimmed_pairs)_contig_1059	5.87265	58.5928	8.5654e-05	0.00747223
Post_Gond_F1_1_(paired._trimmed_pairs)_contig_20151	4.89104	29.6722	8.85728e-05	0.00768803
Post_Gond_F1_1_(paired._trimmed_pairs)_contig_86897	3.08869	8.50721	9.08577e-05	0.00780788
Post_Gond_F1_1_(paired._trimmed_pairs)_contig_5561	3.93179	15.2611	9.04803e-05	0.00780788
Post_Gond_F1_1_(paired._trimmed_pairs)_contig_38612	3.40501	10.5928	9.72703e-05	0.00831757
Post_Gond_F1_1_(paired._trimmed_pairs)_contig_7277	2.67432	6.38339	9.96175e-05	0.00847632
Post_Gond_F1_1_(paired._trimmed_pairs)_contig_37892	3.3718	10.3517	0.000101376	0.00858363
Post_Gond_F1_1_(paired._trimmed_pairs)_contig_1344	2.36252	5.14268	0.000102442	0.00863158
Post_Gond_F1_1_(paired._trimmed_pairs)_contig_530	2.75937	6.77099	0.000104981	0.00880263
Post_Gond_F1_1_(paired._trimmed_pairs)_contig_1615	3.40055	10.5601	0.000106823	0.00891379
Post_Gond_F1_1_(paired._trimmed_pairs)_contig_12067	3.93808	15.3278	0.000107345	0.00891426
Post_Gond_F1_1_(paired._trimmed_pairs)_contig_1654	2.38344	5.2178	0.000110798	0.009157
Post_Gond_F1_1_(paired._trimmed_pairs)_contig_3761	2.54543	5.8378	0.000111709	0.00918836
Post_Gond_F1_1_(paired._trimmed_pairs)_contig_27260	4.7476	26.8639	0.000118074	0.00966583
Post_Gond_F1_1_(paired._trimmed_pairs)_contig_3662	5.02096	32.4684	0.000123278	0.0100442
Post_Gond_F1_1_(paired._trimmed_pairs)_contig_31690	-3.72947	-13.2642	0.000124503	0.0100918
Post_Gond_F1_1_(paired._trimmed_pairs)_contig_6020	4.36885	20.6612	0.00012503	0.0100918
Post_Gond_F1_1_(paired._trimmed_pairs)_contig_4902	2.526	5.75973	0.000128271	0.0102575
Post_Gond_F1_1_(paired._trimmed_pairs)_contig_32718	4.67642	25.5707	0.000128054	0.0102575
Post_Gond_F1_1_(paired._trimmed_pairs)_contig_5882	-4.89929	-29.8424	0.000132288	0.0104354
Post_Gond_F1_1_(paired._trimmed_pairs)_contig_10849	2.47977	5.5781	0.000131547	0.0104354
Post_Gond_F1_1_(paired._trimmed_pairs)_contig_2477	2.52109	5.74017	0.000132307	0.0104354
Post_Gond_F1_1_(paired._trimmed_pairs)_contig_24058	4.6902	25.8162	0.000137283	0.0107786
Post_Gond_F1_1_(paired._trimmed_pairs)_contig_1405	2.73371	6.65164	0.000137946	0.0107816
Post_Gond_F1_1_(paired._trimmed_pairs)_contig_9358	2.5989	6.05826	0.000140811	0.010956
Post_Gond_F1_1_(paired._trimmed_pairs)_contig_4452	2.83075	7.11443	0.000141872	0.010989
Post_Gond_F1_1_(paired._trimmed_pairs)_contig_32360	2.83731	7.14685	0.000142989	0.0110236
Post_Gond_F1_1_(paired._trimmed_pairs)_contig_6614	3.13347	8.77543	0.000143595	0.0110236
Post_Gond_F1_1_(paired._trimmed_pairs)_contig_91930	-4.47845	-22.292	0.000145675	0.0110655
Post_Gond_F1_1_(paired._trimmed_pairs)_contig_16538	-2.84695	-7.19476	0.000145695	0.0110655
Post_Gond_F1_1_(paired._trimmed_pairs)_contig_14471	2.61211	6.11396	0.000146062	0.0110655
Post_Gond_F1_1_(paired._trimmed_pairs)_contig_15948	3.93572	15.3028	0.000149919	0.01126
Post_Gond_F1_1_(paired._trimmed_pairs)_contig_1869	4.47465	22.2333	0.000149933	0.01126
Post_Gond_F1_1_(paired._trimmed_pairs)_contig_47768	-2.98228	-7.90235	0.000152568	0.0113103
Post_Gond_F1_1_(paired._trimmed_pairs)_contig_6151	2.4091	5.31142	0.000152147	0.0113103
Post_Gond_F1_1_(paired._trimmed_pairs)_contig_9462	4.38106	20.8368	0.000151722	0.0113103
Post_Gond_F1_1_(paired._trimmed_pairs)_contig_6922	3.51277	11.4143	0.000154904	0.0114345
Post_Gond_F1_1_(paired._trimmed_pairs)_contig_46516	3.99097	15.9002	0.000156453	0.0114996
Post_Gond_F1_1_(paired._trimmed_pairs)_contig_949	3.13889	8.80846	0.000159484	0.0115747
Post_Gond_F1_1_(paired._trimmed_pairs)_contig_24380	3.33925	10.1208	0.000159405	0.0115747
Post_Gond_F1_1_(paired._trimmed_pairs)_contig_15516	3.74292	13.3885	0.000159288	0.0115747
Post_Gond_F1_1_(paired._trimmed_pairs)_contig_4190	3.98746	15.8615	0.000160449	0.011596
Post_Gond_F1_1_(paired._trimmed_pairs)_contig_16433	3.30321	9.87109	0.000165067	0.01188
Post_Gond_F1_1_(paired._trimmed_pairs)_contig_22711	2.4979	5.64864	0.000166598	0.0118911
Post_Gond_F1_1_(paired._trimmed_pairs)_contig_38663	3.04413	8.2485	0.000166415	0.0118911
Post_Gond_F1_1_(paired._trimmed_pairs)_contig_53638	3.07935	8.45231	0.000170675	0.012132
Post_Gond_F1_1_(paired._trimmed_pairs)_contig_49269	5.43692	43.3188	0.000171554	0.0121445
Post_Gond_F1_1_(paired._trimmed_pairs)_contig_5461	2.40639	5.30146	0.000173994	0.0122669
Post_Gond_F1_1_(paired._trimmed_pairs)_contig_1876	2.75869	6.76781	0.000175087	0.0122938
Post_Gond_F1_1_(paired._trimmed_pairs)_contig_27791	4.20242	18.4101	0.000177208	0.0123924
Post_Gond_F1_1_(paired._trimmed_pairs)_contig_3313	3.91662	15.1015	0.000180152	0.0125475
Post_Gond_F1_1_(paired._trimmed_pairs)_contig_9899	2.57509	5.95908	0.000181965	0.0126228
Post_Gond_F1_1_(paired._trimmed_pairs)_contig_9970	2.52916	5.77235	0.000183746	0.0126448
Post_Gond_F1_1_(paired._trimmed_pairs)_contig_783	2.80097	6.96909	0.000183673	0.0126448
Post_Gond_F1_1_(paired._trimmed_pairs)_contig_213	3.26679	9.62506	0.000186326	0.0127714
Post_Gond_F1_1_(paired._trimmed_pairs)_contig_43846	3.16245	8.95346	0.000188795	0.0128896
Post_Gond_F1_1_(paired._trimmed_pairs)_contig_5768	2.94364	7.69353	0.00019139	0.0130152
Post_Gond_F1_1_(paired._trimmed_pairs)_contig_212	3.36703	10.3175	0.000194466	0.0131726
Post_Gond_F1_1_(paired._trimmed_pairs)_contig_15300	-3.65882	-12.6303	0.000195572	0.0131958
Post_Gond_F1_1_(paired._trimmed_pairs)_contig_72862	-3.59529	-12.0862	0.000199965	0.013295
Post_Gond_F1_1_(paired._trimmed_pairs)_contig_71753	-3.10044	-8.57678	0.000200891	0.013295
Post_Gond_F1_1_(paired._trimmed_pairs)_contig_8451	2.501	5.66079	0.000200753	0.013295
Post_Gond_F1_1_(paired._trimmed_pairs)_contig_1338	2.68106	6.41327	0.000199528	0.013295
Post_Gond_F1_1_(paired._trimmed_pairs)_contig_14017	3.07586	8.43194	0.000198806	0.013295
Post_Gond_F1_1_(paired._trimmed_pairs)_contig_49474	-3.00258	-8.01434	0.000203664	0.013427
Post_Gond_F1_1_(paired._trimmed_pairs)_contig_147451	-4.46119	-22.0269	0.000205845	0.0134516
Post_Gond_F1_1_(paired._trimmed_pairs)_contig_21151	3.19111	9.13312	0.000205156	0.0134516
Post_Gond_F1_1_(paired._trimmed_pairs)_contig_25016	4.29253	19.5965	0.000206373	0.0134516
Post_Gond_F1_1_(paired._trimmed_pairs)_contig_11260	3.11105	8.64012	0.000209358	0.0135949
Post_Gond_F1_1_(paired._trimmed_pairs)_contig_13810	2.69695	6.48429	0.000217906	0.014097
Post_Gond_F1_1_(paired._trimmed_pairs)_contig_40776	3.44084	10.8591	0.000218952	0.0141118
Post_Gond_F1_1_(paired._trimmed_pairs)_contig_11202	2.45693	5.49048	0.000226372	0.0144179
Post_Gond_F1_1_(paired._trimmed_pairs)_contig_4338	2.88339	7.37882	0.000227041	0.0144179
Post_Gond_F1_1_(paired._trimmed_pairs)_contig_16630	3.4008	10.5619	0.000226432	0.0144179
Post_Gond_F1_1_(paired._trimmed_pairs)_contig_10848	3.65238	12.574	0.000226788	0.0144179
Post_Gond_F1_1_(paired._trimmed_pairs)_contig_53657	3.35971	10.2653	0.000229826	0.0145413
Post_Gond_F1_1_(paired._trimmed_pairs)_contig_20103	3.14617	8.85303	0.000231338	0.0145836
Post_Gond_F1_1_(paired._trimmed_pairs)_contig_16939	3.07371	8.41937	0.000241245	0.0151528
Post_Gond_F1_1_(paired._trimmed_pairs)_contig_21677	3.11341	8.65427	0.000243678	0.0152502
Post_Gond_F1_1_(paired._trimmed_pairs)_contig_5425	4.09108	17.0427	0.000245672	0.0153195
Post_Gond_F1_1_(paired._trimmed_pairs)_contig_36572	4.34258	20.2884	0.000247515	0.0153789
Post_Gond_F1_1_(paired._trimmed_pairs)_contig_17520	-2.44704	-5.45298	0.000250971	0.0155377
Post_Gond_F1_1_(paired._trimmed_pairs)_contig_16945	3.30704	9.8973	0.000253027	0.0156091
Post_Gond_F1_1_(paired._trimmed_pairs)_contig_1590	2.53897	5.81175	0.000255156	0.0156844
Post_Gond_F1_1_(paired._trimmed_pairs)_contig_53121	3.01664	8.0928	0.000261535	0.0160195
Post_Gond_F1_1_(paired._trimmed_pairs)_contig_28910	3.83107	14.232	0.000262484	0.0160208
Post_Gond_F1_1_(paired._trimmed_pairs)_contig_22036	3.22154	9.32781	0.000269535	0.016303
Post_Gond_F1_1_(paired._trimmed_pairs)_contig_4823	3.26403	9.60664	0.000269939	0.016303
Post_Gond_F1_1_(paired._trimmed_pairs)_contig_24120	3.94135	15.3626	0.000269825	0.016303
Post_Gond_F1_1_(paired._trimmed_pairs)_contig_4165	2.44117	5.43082	0.000275535	0.016583
Post_Gond_F1_1_(paired._trimmed_pairs)_contig_196	2.39527	5.26077	0.000277486	0.0166424
Post_Gond_F1_1_(paired._trimmed_pairs)_contig_11308	2.50019	5.6576	0.000280366	0.016757
Post_Gond_F1_1_(paired._trimmed_pairs)_contig_12762	2.83832	7.15187	0.000283821	0.016905
Post_Gond_F1_1_(paired._trimmed_pairs)_contig_25765	-3.4911	-11.2441	0.000286668	0.0170158
Post_Gond_F1_1_(paired._trimmed_pairs)_contig_121619	-2.69177	-6.46107	0.000288689	0.0170704
Post_Gond_F1_1_(paired._trimmed_pairs)_contig_14334	-2.46297	-5.51349	0.000289564	0.0170704
Post_Gond_F1_1_(paired._trimmed_pairs)_contig_27452	3.94702	15.4231	0.000293849	0.0172641
Post_Gond_F1_1_(paired._trimmed_pairs)_contig_12282	2.60738	6.09397	0.000301937	0.0176792
Post_Gond_F1_1_(paired._trimmed_pairs)_contig_9686	2.65047	6.27871	0.000307669	0.0177364
Post_Gond_F1_1_(paired._trimmed_pairs)_contig_15845	2.92351	7.5869	0.000308079	0.0177364
Post_Gond_F1_1_(paired._trimmed_pairs)_contig_4300	3.03437	8.19289	0.000306919	0.0177364
Post_Gond_F1_1_(paired._trimmed_pairs)_contig_18453	3.30313	9.87053	0.000309076	0.0177364
Post_Gond_F1_1_(paired._trimmed_pairs)_contig_23832	3.73141	13.2821	0.000307846	0.0177364
Post_Gond_F1_1_(paired._trimmed_pairs)_contig_14139	4.03541	16.3976	0.00030642	0.0177364
Post_Gond_F1_1_(paired._trimmed_pairs)_contig_3177	3.21055	9.25701	0.000310215	0.0177428
Post_Gond_F1_1_(paired._trimmed_pairs)_contig_1341	2.51097	5.70005	0.000311473	0.017756
Post_Gond_F1_1_(paired._trimmed_pairs)_contig_5043	3.12459	8.72159	0.000313646	0.0178211
Post_Gond_F1_1_(paired._trimmed_pairs)_contig_535	2.92524	7.596	0.000329826	0.018679
Post_Gond_F1_1_(paired._trimmed_pairs)_contig_7509	3.21103	9.26013	0.000331091	0.0186893
Post_Gond_F1_1_(paired._trimmed_pairs)_contig_11616	2.68457	6.42888	0.00034162	0.0190964
Post_Gond_F1_1_(paired._trimmed_pairs)_contig_39055	3.54847	11.7002	0.000340029	0.0190964
Post_Gond_F1_1_(paired._trimmed_pairs)_contig_39264	5.30458	39.522	0.000341294	0.0190964
Post_Gond_F1_1_(paired._trimmed_pairs)_contig_22029	2.5829	5.99143	0.000345566	0.0192547
Post_Gond_F1_1_(paired._trimmed_pairs)_contig_98671	-3.39482	-10.5182	0.000349342	0.0193731
Post_Gond_F1_1_(paired._trimmed_pairs)_contig_38866	3.47729	11.137	0.000349935	0.0193731
Post_Gond_F1_1_(paired._trimmed_pairs)_contig_8645	2.82148	7.06886	0.000362625	0.0200116
Post_Gond_F1_1_(paired._trimmed_pairs)_contig_5110	2.86467	7.28369	0.000371468	0.0203694
Post_Gond_F1_1_(paired._trimmed_pairs)_contig_21318	5.51987	45.8824	0.000370597	0.0203694
Post_Gond_F1_1_(paired._trimmed_pairs)_contig_626	3.30773	9.90204	0.000375421	0.0205033
Post_Gond_F1_1_(paired._trimmed_pairs)_contig_7960	3.73388	13.3049	0.000376284	0.0205033
Post_Gond_F1_1_(paired._trimmed_pairs)_contig_1078	2.51538	5.71747	0.000384941	0.0207225
Post_Gond_F1_1_(paired._trimmed_pairs)_contig_18055	2.81362	7.03046	0.000383438	0.0207225
Post_Gond_F1_1_(paired._trimmed_pairs)_contig_3066	3.44654	10.9022	0.000385106	0.0207225
Post_Gond_F1_1_(paired._trimmed_pairs)_contig_10549	3.64902	12.5448	0.000381596	0.0207225
Post_Gond_F1_1_(paired._trimmed_pairs)_contig_4596	2.26578	4.80914	0.00039149	0.0208535
Post_Gond_F1_1_(paired._trimmed_pairs)_contig_5959	2.82008	7.06203	0.000391765	0.0208535
Post_Gond_F1_1_(paired._trimmed_pairs)_contig_22655	3.03489	8.19583	0.000391378	0.0208535
Post_Gond_F1_1_(paired._trimmed_pairs)_contig_13401	3.09858	8.56573	0.000392369	0.0208535
Post_Gond_F1_1_(paired._trimmed_pairs)_contig_14095	4.3765	20.771	0.000401262	0.0212607
Post_Gond_F1_1_(paired._trimmed_pairs)_contig_52525	-2.39353	-5.2544	0.000415544	0.0216868
Post_Gond_F1_1_(paired._trimmed_pairs)_contig_3692	3.10298	8.59191	0.000412871	0.0216868
Post_Gond_F1_1_(paired._trimmed_pairs)_contig_5604	3.24562	9.48479	0.00041558	0.0216868
Post_Gond_F1_1_(paired._trimmed_pairs)_contig_63421	3.67656	12.7866	0.000410917	0.0216868
Post_Gond_F1_1_(paired._trimmed_pairs)_contig_7288	3.69831	12.9809	0.000414041	0.0216868
Post_Gond_F1_1_(paired._trimmed_pairs)_contig_8352	2.72384	6.60627	0.000419129	0.0218061
Post_Gond_F1_1_(paired._trimmed_pairs)_contig_1439	2.77556	6.84741	0.000422805	0.0219313
Post_Gond_F1_1_(paired._trimmed_pairs)_contig_620	2.94108	7.67987	0.000427109	0.0220882
Post_Gond_F1_1_(paired._trimmed_pairs)_contig_7507	3.87187	14.6403	0.000437382	0.0225519
Post_Gond_F1_1_(paired._trimmed_pairs)_contig_1817	2.44764	5.45523	0.000439835	0.0226109
Post_Gond_F1_1_(paired._trimmed_pairs)_contig_2279	2.48799	5.60995	0.000445556	0.0227695
Post_Gond_F1_1_(paired._trimmed_pairs)_contig_14110	2.53574	5.79875	0.000445186	0.0227695
Post_Gond_F1_1_(paired._trimmed_pairs)_contig_58995	4.28065	19.4359	0.000448638	0.0228594
Post_Gond_F1_1_(paired._trimmed_pairs)_contig_44153	-3.93282	-15.2721	0.000451687	0.022947
Post_Gond_F1_1_(paired._trimmed_pairs)_contig_9698	2.16054	4.47081	0.000454537	0.0230241
Post_Gond_F1_1_(paired._trimmed_pairs)_contig_39896	3.04995	8.28185	0.000457216	0.0230921
Post_Gond_F1_1_(paired._trimmed_pairs)_contig_24235	4.33475	20.1786	0.00045889	0.0231091
Post_Gond_F1_1_(paired._trimmed_pairs)_contig_6294	3.09917	8.56925	0.000460499	0.0231227
Post_Gond_F1_1_(paired._trimmed_pairs)_contig_3583	3.48197	11.1732	0.000472249	0.0236439
Post_Gond_F1_1_(paired._trimmed_pairs)_contig_8939	2.94373	7.694	0.000476642	0.023772
Post_Gond_F1_1_(paired._trimmed_pairs)_contig_23023	3.1795	9.05991	0.00047756	0.023772
Post_Gond_F1_1_(paired._trimmed_pairs)_contig_11180	4.27844	19.4061	0.000479665	0.0238082
Post_Gond_F1_1_(paired._trimmed_pairs)_contig_24716	2.57798	5.97102	0.000483502	0.0238615
Post_Gond_F1_1_(paired._trimmed_pairs)_contig_42193	3.10101	8.58019	0.000483211	0.0238615
Post_Gond_F1_1_(paired._trimmed_pairs)_contig_23878	3.42699	10.7554	0.000496941	0.0244549
Post_Gond_F1_1_(paired._trimmed_pairs)_contig_8867	4.34861	20.3733	0.000505272	0.0247942
Post_Gond_F1_1_(paired._trimmed_pairs)_contig_16938	3.0568	8.32123	0.000510772	0.0249931
Post_Gond_F1_1_(paired._trimmed_pairs)_contig_29286	3.80395	13.967	0.000519712	0.0253587
Post_Gond_F1_1_(paired._trimmed_pairs)_contig_6927	2.6323	6.20014	0.000523774	0.0254849
Post_Gond_F1_1_(paired._trimmed_pairs)_contig_84104	-2.97307	-7.85207	0.000569774	0.0273543
Post_Gond_F1_1_(paired._trimmed_pairs)_contig_11059	2.28894	4.88696	0.000565691	0.0273543
Post_Gond_F1_1_(paired._trimmed_pairs)_contig_1326	2.45128	5.469	0.000565241	0.0273543
Post_Gond_F1_1_(paired._trimmed_pairs)_contig_6254	2.96256	7.79507	0.000570082	0.0273543
Post_Gond_F1_1_(paired._trimmed_pairs)_contig_21339	5.24356	37.8851	0.000570112	0.0273543
Post_Gond_F1_1_(paired._trimmed_pairs)_contig_88220	-2.62199	-6.15597	0.000578247	0.0274141
Post_Gond_F1_1_(paired._trimmed_pairs)_contig_7876	-2.52839	-5.76928	0.000579295	0.0274141
Post_Gond_F1_1_(paired._trimmed_pairs)_contig_16260	2.18134	4.53576	0.000577864	0.0274141
Post_Gond_F1_1_(paired._trimmed_pairs)_contig_24123	2.98727	7.92969	0.00057604	0.0274141
Post_Gond_F1_1_(paired._trimmed_pairs)_contig_14869	4.67338	25.5168	0.000574182	0.0274141
Post_Gond_F1_1_(paired._trimmed_pairs)_contig_29745	3.22117	9.32545	0.000583144	0.0275209
Post_Gond_F1_1_(paired._trimmed_pairs)_contig_94652	2.91863	7.56129	0.000589057	0.0277242
Post_Gond_F1_1_(paired._trimmed_pairs)_contig_78456	-3.22497	-9.34999	0.000595653	0.0279351
Post_Gond_F1_1_(paired._trimmed_pairs)_contig_5291	2.25466	4.77222	0.000596773	0.0279351
Post_Gond_F1_1_(paired._trimmed_pairs)_contig_31818	3.49099	11.2432	0.000601248	0.0280685
Post_Gond_F1_1_(paired._trimmed_pairs)_contig_22043	2.92867	7.61408	0.000607733	0.0282484
Post_Gond_F1_1_(paired._trimmed_pairs)_contig_3301	9.07773	540.343	0.000608372	0.0282484
Post_Gond_F1_1_(paired._trimmed_pairs)_contig_12576	3.61419	12.2456	0.000617776	0.0286082
Post_Gond_F1_1_(paired._trimmed_pairs)_contig_10085	2.65356	6.29217	0.000633255	0.0291533
Post_Gond_F1_1_(paired._trimmed_pairs)_contig_4440	3.28008	9.71409	0.000636299	0.0291533
Post_Gond_F1_1_(paired._trimmed_pairs)_contig_23859	4.15756	17.8464	0.000631612	0.0291533
Post_Gond_F1_1_(paired._trimmed_pairs)_contig_41964	5.2421	37.8469	0.000635639	0.0291533
Post_Gond_F1_1_(paired._trimmed_pairs)_contig_121395	3.95194	15.4757	0.000638448	0.0291744
Post_Gond_F1_1_(paired._trimmed_pairs)_contig_43646	4.04048	16.4553	0.000640795	0.0292043
Post_Gond_F1_1_(paired._trimmed_pairs)_contig_130530	-2.60772	-6.09542	0.000646131	0.02937
Post_Gond_F1_1_(paired._trimmed_pairs)_contig_14682	2.84207	7.17047	0.000650423	0.0294657
Post_Gond_F1_1_(paired._trimmed_pairs)_contig_2286	3.09795	8.56204	0.000651647	0.0294657
Post_Gond_F1_1_(paired._trimmed_pairs)_contig_169	4.24364	18.9436	0.000654349	0.0295106
Post_Gond_F1_1_(paired._trimmed_pairs)_contig_107818	-3.76033	-13.551	0.000656462	0.0295288
Post_Gond_F1_1_(paired._trimmed_pairs)_contig_92641	5.32956	40.2122	0.000661407	0.029674
Post_Gond_F1_1_(paired._trimmed_pairs)_contig_20191	2.37998	5.2053	0.000670989	0.0298711
Post_Gond_F1_1_(paired._trimmed_pairs)_contig_12546	2.51112	5.70062	0.000670731	0.0298711
Post_Gond_F1_1_(paired._trimmed_pairs)_contig_7744	3.07747	8.44132	0.000668347	0.0298711
Post_Gond_F1_1_(paired._trimmed_pairs)_contig_2293	2.34481	5.07995	0.000677885	0.0299812
Post_Gond_F1_1_(paired._trimmed_pairs)_contig_7713	3.29492	9.81456	0.000675303	0.0299812
Post_Gond_F1_1_(paired._trimmed_pairs)_contig_1345	5.57349	47.6199	0.000678668	0.0299812
Post_Gond_F1_1_(paired._trimmed_pairs)_contig_7118	2.22583	4.67781	0.000690193	0.0301815
Post_Gond_F1_1_(paired._trimmed_pairs)_contig_354	3.26461	9.61052	0.00068974	0.0301815
Post_Gond_F1_1_(paired._trimmed_pairs)_contig_4942	3.42566	10.7455	0.000688324	0.0301815
Post_Gond_F1_1_(paired._trimmed_pairs)_contig_8219	3.79579	13.8882	0.000688012	0.0301815
Post_Gond_F1_1_(paired._trimmed_pairs)_contig_9001	4.22575	18.7101	0.000692764	0.0302174
Post_Gond_F1_1_(paired._trimmed_pairs)_contig_6218	2.43813	5.4194	0.000704083	0.030485
Post_Gond_F1_1_(paired._trimmed_pairs)_contig_25360	3.02303	8.12874	0.000705956	0.030485
Post_Gond_F1_1_(paired._trimmed_pairs)_contig_40238	3.04087	8.22986	0.00070427	0.030485
Post_Gond_F1_1_(paired._trimmed_pairs)_contig_5974	4.27914	19.4155	0.00070385	0.030485
Post_Gond_F1_1_(paired._trimmed_pairs)_contig_22356	5.12052	34.7881	0.000710408	0.0306007
Post_Gond_F1_1_(paired._trimmed_pairs)_contig_19410	2.54588	5.83966	0.000716676	0.0307175
Post_Gond_F1_1_(paired._trimmed_pairs)_contig_24131	3.44266	10.8729	0.000714943	0.0307175
Post_Gond_F1_1_(paired._trimmed_pairs)_contig_87802	-3.57453	-11.9135	0.000726883	0.0309247
Post_Gond_F1_1_(paired._trimmed_pairs)_contig_47306	3.85038	14.4238	0.00072582	0.0309247
Post_Gond_F1_1_(paired._trimmed_pairs)_contig_5833	4.30341	19.745	0.000726428	0.0309247
Post_Gond_F1_1_(paired._trimmed_pairs)_contig_34625	2.58753	6.01069	0.00073836	0.0312124
Post_Gond_F1_1_(paired._trimmed_pairs)_contig_28224	2.83448	7.13284	0.000738688	0.0312124
Post_Gond_F1_1_(paired._trimmed_pairs)_contig_30579	4.18915	18.2415	0.000739064	0.0312124
Post_Gond_F1_1_(paired._trimmed_pairs)_contig_15622	2.69501	6.4756	0.000743873	0.0313388
Post_Gond_F1_1_(paired._trimmed_pairs)_contig_49508	2.956	7.7597	0.000745993	0.0313517
Post_Gond_F1_1_(paired._trimmed_pairs)_contig_1505	3.62315	12.3219	0.000748129	0.0313651
Post_Gond_F1_1_(paired._trimmed_pairs)_contig_26427	3.20271	9.20685	0.000752225	0.0314605
Post_Gond_F1_1_(paired._trimmed_pairs)_contig_41866	-2.30711	-4.94892	0.000759455	0.0314696
Post_Gond_F1_1_(paired._trimmed_pairs)_contig_19636	-2.17941	-4.52969	0.000772957	0.0314696
Post_Gond_F1_1_(paired._trimmed_pairs)_contig_2769	2.07816	4.22267	0.000774305	0.0314696
Post_Gond_F1_1_(paired._trimmed_pairs)_contig_2102	2.12436	4.36011	0.000766163	0.0314696
Post_Gond_F1_1_(paired._trimmed_pairs)_contig_20967	2.13903	4.40467	0.000756919	0.0314696
Post_Gond_F1_1_(paired._trimmed_pairs)_contig_3371	2.18746	4.55502	0.000755356	0.0314696
Post_Gond_F1_1_(paired._trimmed_pairs)_contig_14170	2.52625	5.76071	0.000773575	0.0314696
Post_Gond_F1_1_(paired._trimmed_pairs)_contig_22233	2.68776	6.44312	0.000773414	0.0314696
Post_Gond_F1_1_(paired._trimmed_pairs)_contig_63391	3.04985	8.28128	0.000772175	0.0314696
Post_Gond_F1_1_(paired._trimmed_pairs)_contig_8603	3.79483	13.879	0.000770897	0.0314696
Post_Gond_F1_1_(paired._trimmed_pairs)_contig_33988	4.25201	19.0539	0.000770788	0.0314696
Post_Gond_F1_1_(paired._trimmed_pairs)_contig_670	9.27738	620.539	0.000764588	0.0314696
Post_Gond_F1_1_(paired._trimmed_pairs)_contig_234	2.30836	4.9532	0.000784684	0.031808
Post_Gond_F1_1_(paired._trimmed_pairs)_contig_18701	5.65095	50.2465	0.000786314	0.031808
Post_Gond_F1_1_(paired._trimmed_pairs)_contig_232	2.62744	6.17928	0.000793896	0.0320396
Post_Gond_F1_1_(paired._trimmed_pairs)_contig_2572	2.74749	6.71549	0.000800321	0.0322237
Post_Gond_F1_1_(paired._trimmed_pairs)_contig_13184	3.33596	10.0977	0.000803579	0.0322485
Post_Gond_F1_1_(paired._trimmed_pairs)_contig_629	3.98515	15.8361	0.000804673	0.0322485
Post_Gond_F1_1_(paired._trimmed_pairs)_contig_18060	2.32831	5.02218	0.000812896	0.0325027
Post_Gond_F1_1_(paired._trimmed_pairs)_contig_9187	3.1273	8.73795	0.000815969	0.0325148
Post_Gond_F1_1_(paired._trimmed_pairs)_contig_14960	4.09319	17.0676	0.000816964	0.0325148
Post_Gond_F1_1_(paired._trimmed_pairs)_contig_9818	2.45244	5.4734	0.000830577	0.0328297
Post_Gond_F1_1_(paired._trimmed_pairs)_contig_9755	2.70714	6.53027	0.00082701	0.0328297
Post_Gond_F1_1_(paired._trimmed_pairs)_contig_8142	3.51634	11.4426	0.000829334	0.0328297
Post_Gond_F1_1_(paired._trimmed_pairs)_contig_6184	2.40116	5.28229	0.00083417	0.03289
Post_Gond_F1_1_(paired._trimmed_pairs)_contig_30951	3.78411	13.7762	0.000835912	0.03289
Post_Gond_F1_1_(paired._trimmed_pairs)_contig_39545	3.84356	14.3558	0.000839392	0.0329519
Post_Gond_F1_1_(paired._trimmed_pairs)_contig_1555	-2.66975	-6.36318	0.000846275	0.0331467
Post_Gond_F1_1_(paired._trimmed_pairs)_contig_39372	4.25141	19.046	0.000850185	0.0332245
Post_Gond_F1_1_(paired._trimmed_pairs)_contig_2592	2.62006	6.14777	0.000857128	0.0334202
Post_Gond_F1_1_(paired._trimmed_pairs)_contig_10682	2.72634	6.61776	0.00087061	0.0335981
Post_Gond_F1_1_(paired._trimmed_pairs)_contig_8192	2.72816	6.6261	0.000865217	0.0335981
Post_Gond_F1_1_(paired._trimmed_pairs)_contig_4645	2.78255	6.88065	0.000870302	0.0335981
Post_Gond_F1_1_(paired._trimmed_pairs)_contig_4003	4.33388	20.1664	0.000871416	0.0335981
Post_Gond_F1_1_(paired._trimmed_pairs)_contig_90481	4.51887	22.9253	0.000868043	0.0335981
Post_Gond_F1_1_(paired._trimmed_pairs)_contig_11953	2.16324	4.4792	0.000876132	0.0335992
Post_Gond_F1_1_(paired._trimmed_pairs)_contig_2183	2.90274	7.47844	0.000877279	0.0335992
Post_Gond_F1_1_(paired._trimmed_pairs)_contig_23230	3.43183	10.7916	0.000875407	0.0335992
Post_Gond_F1_1_(paired._trimmed_pairs)_contig_15077	2.43531	5.4088	0.000879443	0.0336076
Post_Gond_F1_1_(paired._trimmed_pairs)_contig_4922	2.55024	5.85732	0.000881604	0.0336158
Post_Gond_F1_1_(paired._trimmed_pairs)_contig_51056	3.35468	10.2296	0.000885046	0.0336727
Post_Gond_F1_1_(paired._trimmed_pairs)_contig_4622	2.19241	4.57069	0.000902823	0.0342187
Post_Gond_F1_1_(paired._trimmed_pairs)_contig_7348	3.42282	10.7244	0.000904855	0.0342187
Post_Gond_F1_1_(paired._trimmed_pairs)_contig_59795	3.46716	11.0591	0.00090534	0.0342187
Post_Gond_F1_1_(paired._trimmed_pairs)_contig_2635	-2.22401	-4.6719	0.00090862	0.0342337
Post_Gond_F1_1_(paired._trimmed_pairs)_contig_5728	2.53018	5.77642	0.000911526	0.0342337
Post_Gond_F1_1_(paired._trimmed_pairs)_contig_4220	2.94583	7.70517	0.000912646	0.0342337
Post_Gond_F1_1_(paired._trimmed_pairs)_contig_42598	4.94181	30.735	0.000915648	0.0342337
Post_Gond_F1_1_(paired._trimmed_pairs)_contig_64059	5.02894	32.6485	0.000915556	0.0342337
Post_Gond_F1_1_(paired._trimmed_pairs)_contig_42528	3.4032	10.5795	0.000924401	0.0344864
Post_Gond_F1_1_(paired._trimmed_pairs)_contig_897	-2.07892	-4.2249	0.000926972	0.0345077
Post_Gond_F1_1_(paired._trimmed_pairs)_contig_28962	3.23506	9.41565	0.000931131	0.034588
Post_Gond_F1_1_(paired._trimmed_pairs)_contig_23579	-2.82852	-7.10343	0.000935326	0.034595
Post_Gond_F1_1_(paired._trimmed_pairs)_contig_12919	5.16104	35.7789	0.000934395	0.034595
Post_Gond_F1_1_(paired._trimmed_pairs)_contig_22741	2.7989	6.95909	0.000939519	0.0346759
Post_Gond_F1_1_(paired._trimmed_pairs)_contig_18992	2.46318	5.5143	0.00094521	0.0348115
Post_Gond_F1_1_(paired._trimmed_pairs)_contig_6889	-2.86862	-7.30365	0.000952981	0.0348747
Post_Gond_F1_1_(paired._trimmed_pairs)_contig_15977	3.26627	9.62154	0.000950365	0.0348747
Post_Gond_F1_1_(paired._trimmed_pairs)_contig_3668	4.08886	17.0165	0.000951275	0.0348747
Post_Gond_F1_1_(paired._trimmed_pairs)_contig_64875	2.67614	6.39143	0.000955182	0.0348813
Post_Gond_F1_1_(paired._trimmed_pairs)_contig_4697	2.54159	5.8223	0.000957956	0.0349088
Post_Gond_F1_1_(paired._trimmed_pairs)_contig_21273	2.21841	4.65379	0.000966729	0.0351525
Post_Gond_F1_1_(paired._trimmed_pairs)_contig_7477	2.75535	6.75215	0.000968713	0.0351525
Post_Gond_F1_1_(paired._trimmed_pairs)_contig_25110	-2.66943	-6.36177	0.000972263	0.0351698
Post_Gond_F1_1_(paired._trimmed_pairs)_contig_20336	3.19961	9.18712	0.000973262	0.0351698
Post_Gond_F1_1_(paired._trimmed_pairs)_contig_3133	-3.2877	-9.76553	0.00097676	0.0351713
Post_Gond_F1_1_(paired._trimmed_pairs)_contig_4972	2.17842	4.52657	0.000983486	0.0351713
Post_Gond_F1_1_(paired._trimmed_pairs)_contig_19152	2.32186	4.99975	0.000982063	0.0351713
Post_Gond_F1_1_(paired._trimmed_pairs)_contig_2460	3.34235	10.1426	0.000983399	0.0351713
Post_Gond_F1_1_(paired._trimmed_pairs)_contig_13210	3.80205	13.9487	0.000981554	0.0351713
Post_Gond_F1_1_(paired._trimmed_pairs)_contig_11288	2.07608	4.2166	0.000988756	0.0352867
Post_Gond_F1_1_(paired._trimmed_pairs)_contig_46260	-2.30823	-4.95274	0.00100054	0.035367
Post_Gond_F1_1_(paired._trimmed_pairs)_contig_1426	2.04346	4.12232	0.00099354	0.035367
Post_Gond_F1_1_(paired._trimmed_pairs)_contig_5292	3.2205	9.32112	0.000998187	0.035367
Post_Gond_F1_1_(paired._trimmed_pairs)_contig_18267	3.87617	14.6839	0.00100124	0.035367
Post_Gond_F1_1_(paired._trimmed_pairs)_contig_1919	3.95264	15.4833	0.000997003	0.035367
Post_Gond_F1_1_(paired._trimmed_pairs)_contig_5856	2.14343	4.41811	0.00100932	0.0355795
Post_Gond_F1_1_(paired._trimmed_pairs)_contig_8972	-3.81186	-14.0438	0.0010317	0.0357664
Post_Gond_F1_1_(paired._trimmed_pairs)_contig_67593	-2.77096	-6.82563	0.00102732	0.0357664
Post_Gond_F1_1_(paired._trimmed_pairs)_contig_26216	-2.15038	-4.43946	0.00102803	0.0357664
Post_Gond_F1_1_(paired._trimmed_pairs)_contig_12263	2.10366	4.29799	0.00102264	0.0357664
Post_Gond_F1_1_(paired._trimmed_pairs)_contig_15210	2.14924	4.43595	0.00101895	0.0357664
Post_Gond_F1_1_(paired._trimmed_pairs)_contig_16979	2.33929	5.06053	0.00103326	0.0357664
Post_Gond_F1_1_(paired._trimmed_pairs)_contig_11898	2.63714	6.22099	0.00101803	0.0357664
Post_Gond_F1_1_(paired._trimmed_pairs)_contig_15097	3.74068	13.3677	0.00103114	0.0357664
Post_Gond_F1_1_(paired._trimmed_pairs)_contig_20557	4.29427	19.6203	0.00102793	0.0357664
Post_Gond_F1_1_(paired._trimmed_pairs)_contig_23913	-2.181	-4.53467	0.00104145	0.0358345
Post_Gond_F1_1_(paired._trimmed_pairs)_contig_27745	2.29672	4.9134	0.00103781	0.0358345
Post_Gond_F1_1_(paired._trimmed_pairs)_contig_8150	2.3409	5.0662	0.00103976	0.0358345
Post_Gond_F1_1_(paired._trimmed_pairs)_contig_1194	2.67665	6.39369	0.00104807	0.0359907
Post_Gond_F1_1_(paired._trimmed_pairs)_contig_37363	3.8783	14.7056	0.00105303	0.0360893
Post_Gond_F1_1_(paired._trimmed_pairs)_contig_13654	2.73647	6.66436	0.00105976	0.0362478
Post_Gond_F1_1_(paired._trimmed_pairs)_contig_127300	5.4774	44.5513	0.00106812	0.0364619
Post_Gond_F1_1_(paired._trimmed_pairs)_contig_10707	2.24147	4.72878	0.00108019	0.0368009
Post_Gond_F1_1_(paired._trimmed_pairs)_contig_10580	2.10438	4.30012	0.0010843	0.0368683
Post_Gond_F1_1_(paired._trimmed_pairs)_contig_7508	3.36831	10.3267	0.0010903	0.036927
Post_Gond_F1_1_(paired._trimmed_pairs)_contig_5600	3.92193	15.1571	0.00108893	0.036927
Post_Gond_F1_1_(paired._trimmed_pairs)_contig_11571	2.69561	6.47827	0.0010964	0.0370608
Post_Gond_F1_1_(paired._trimmed_pairs)_contig_17150	2.76651	6.8046	0.0010998	0.0371032
Post_Gond_F1_1_(paired._trimmed_pairs)_contig_633	2.17879	4.52773	0.00111497	0.0374648
Post_Gond_F1_1_(paired._trimmed_pairs)_contig_14119	2.42977	5.38807	0.0011242	0.0374648
Post_Gond_F1_1_(paired._trimmed_pairs)_contig_5441	2.44039	5.42787	0.00112583	0.0374648
Post_Gond_F1_1_(paired._trimmed_pairs)_contig_14094	2.56388	5.91295	0.00113004	0.0374648
Post_Gond_F1_1_(paired._trimmed_pairs)_contig_26090	2.7246	6.60976	0.00112754	0.0374648
Post_Gond_F1_1_(paired._trimmed_pairs)_contig_21299	2.72995	6.63433	0.00112937	0.0374648
Post_Gond_F1_1_(paired._trimmed_pairs)_contig_5131	3.10941	8.63028	0.00111726	0.0374648
Post_Gond_F1_1_(paired._trimmed_pairs)_contig_11242	4.82173	28.2803	0.00111692	0.0374648
Post_Gond_F1_1_(paired._trimmed_pairs)_contig_65752	5.91195	60.2109	0.00112608	0.0374648
Post_Gond_F1_1_(paired._trimmed_pairs)_contig_26142	2.97653	7.87091	0.00113462	0.037479
Post_Gond_F1_1_(paired._trimmed_pairs)_contig_5702	2.99699	7.98332	0.00113481	0.037479
Post_Gond_F1_1_(paired._trimmed_pairs)_contig_141429	-3.68757	-12.8845	0.00114771	0.0376792
Post_Gond_F1_1_(paired._trimmed_pairs)_contig_107088	-3.66999	-12.7285	0.0011461	0.0376792
Post_Gond_F1_1_(paired._trimmed_pairs)_contig_523	2.17197	4.50638	0.00114959	0.0376792
Post_Gond_F1_1_(paired._trimmed_pairs)_contig_6904	2.94657	7.70917	0.00114718	0.0376792
Post_Gond_F1_1_(paired._trimmed_pairs)_contig_10095	2.26714	4.81367	0.00115701	0.0377312
Post_Gond_F1_1_(paired._trimmed_pairs)_contig_7417	2.36732	5.15982	0.00115361	0.0377312
Post_Gond_F1_1_(paired._trimmed_pairs)_contig_14433	2.72785	6.62467	0.00115992	0.0377312
Post_Gond_F1_1_(paired._trimmed_pairs)_contig_193727	4.89366	29.7262	0.00115789	0.0377312
Post_Gond_F1_1_(paired._trimmed_pairs)_contig_6936	-2.11781	-4.34036	0.00117546	0.0380219
Post_Gond_F1_1_(paired._trimmed_pairs)_contig_37070	3.87788	14.7014	0.00117248	0.0380219
Post_Gond_F1_1_(paired._trimmed_pairs)_contig_40337	4.11489	17.3263	0.00117521	0.0380219
Post_Gond_F1_1_(paired._trimmed_pairs)_contig_3430	2.58517	6.00087	0.00117875	0.038057
Post_Gond_F1_1_(paired._trimmed_pairs)_contig_799	1.99135	3.9761	0.00118308	0.0381258
Post_Gond_F1_1_(paired._trimmed_pairs)_contig_5774	2.75443	6.74788	0.00118719	0.0381868
Post_Gond_F1_1_(paired._trimmed_pairs)_contig_13371	2.5562	5.88158	0.00119727	0.0383682
Post_Gond_F1_1_(paired._trimmed_pairs)_contig_15356	3.90694	15.0005	0.0011953	0.0383682
Post_Gond_F1_1_(paired._trimmed_pairs)_contig_30989	3.79381	13.8692	0.00120275	0.0384723
Post_Gond_F1_1_(paired._trimmed_pairs)_contig_39047	3.79704	13.9002	0.00120856	0.0385867
Post_Gond_F1_1_(paired._trimmed_pairs)_contig_45467	2.93115	7.62719	0.00121482	0.0387152
Post_Gond_F1_1_(paired._trimmed_pairs)_contig_5543	2.69909	6.49391	0.00122381	0.0389297
Post_Gond_F1_1_(paired._trimmed_pairs)_contig_18765	2.38733	5.23188	0.00123301	0.0391502
Post_Gond_F1_1_(paired._trimmed_pairs)_contig_75943	8.71519	420.275	0.00124236	0.0393747
Post_Gond_F1_1_(paired._trimmed_pairs)_contig_8305	2.91501	7.54233	0.00124793	0.039479
Post_Gond_F1_1_(paired._trimmed_pairs)_contig_54491	4.09233	17.0575	0.00125709	0.0396959
Post_Gond_F1_1_(paired._trimmed_pairs)_contig_5712	2.73032	6.63604	0.00128157	0.0403951
Post_Gond_F1_1_(paired._trimmed_pairs)_contig_3166	2.37418	5.18442	0.00129012	0.0405471
Post_Gond_F1_1_(paired._trimmed_pairs)_contig_7088	4.10753	17.2381	0.00129108	0.0405471
Post_Gond_F1_1_(paired._trimmed_pairs)_contig_76822	-3.73251	-13.2922	0.0012946	0.0405838
Post_Gond_F1_1_(paired._trimmed_pairs)_contig_99	2.14767	4.43111	0.00130461	0.0407499
Post_Gond_F1_1_(paired._trimmed_pairs)_contig_17200	3.84105	14.3308	0.00130462	0.0407499
Post_Gond_F1_1_(paired._trimmed_pairs)_contig_4977	2.581	5.98356	0.00131526	0.0410081
Post_Gond_F1_1_(paired._trimmed_pairs)_contig_27508	2.42725	5.37867	0.00131813	0.0410235
Post_Gond_F1_1_(paired._trimmed_pairs)_contig_2521	2.46631	5.52629	0.00133487	0.0414697
Post_Gond_F1_1_(paired._trimmed_pairs)_contig_19911	2.78558	6.89516	0.00135683	0.0420763
Post_Gond_F1_1_(paired._trimmed_pairs)_contig_2326	2.71561	6.56869	0.00136052	0.0421151
Post_Gond_F1_1_(paired._trimmed_pairs)_contig_9432	3.61781	12.2763	0.00136931	0.0423114
Post_Gond_F1_1_(paired._trimmed_pairs)_contig_1172	2.08569	4.24478	0.00137362	0.0423687
Post_Gond_F1_1_(paired._trimmed_pairs)_contig_10231	2.32774	5.02019	0.00138013	0.0424016
Post_Gond_F1_1_(paired._trimmed_pairs)_contig_3494	2.53844	5.80961	0.00138026	0.0424016
Post_Gond_F1_1_(paired._trimmed_pairs)_contig_20457	4.15027	17.7564	0.00138205	0.0424016
Post_Gond_F1_1_(paired._trimmed_pairs)_contig_6774	2.12434	4.36005	0.00139338	0.0426404
Post_Gond_F1_1_(paired._trimmed_pairs)_contig_40533	4.06932	16.7876	0.00139477	0.0426404
Post_Gond_F1_1_(paired._trimmed_pairs)_contig_18199	2.374	5.18377	0.00139914	0.0426859
Post_Gond_F1_1_(paired._trimmed_pairs)_contig_36204	3.10761	8.61956	0.0014012	0.0426859
Post_Gond_F1_1_(paired._trimmed_pairs)_contig_17305	3.26585	9.61878	0.00142167	0.0432333
Post_Gond_F1_1_(paired._trimmed_pairs)_contig_731	2.9058	7.49434	0.00142939	0.0433918
Post_Gond_F1_1_(paired._trimmed_pairs)_contig_2122	-2.886	-7.39217	0.00144059	0.0436549
Post_Gond_F1_1_(paired._trimmed_pairs)_contig_16870	3.75327	13.4849	0.00145131	0.0439029
Post_Gond_F1_1_(paired._trimmed_pairs)_contig_26942	2.69075	6.45649	0.0014643	0.0442182
Post_Gond_F1_1_(paired._trimmed_pairs)_contig_6997	4.02847	16.3188	0.00146841	0.0442649
Post_Gond_F1_1_(paired._trimmed_pairs)_contig_68	2.25139	4.7614	0.0014713	0.0442748
Post_Gond_F1_1_(paired._trimmed_pairs)_contig_28837	3.90238	14.9532	0.0014772	0.0442979
Post_Gond_F1_1_(paired._trimmed_pairs)_contig_12405	4.74447	26.8058	0.00147694	0.0442979
Post_Gond_F1_1_(paired._trimmed_pairs)_contig_2307	2.81978	7.06055	0.00149355	0.0446207
Post_Gond_F1_1_(paired._trimmed_pairs)_contig_2577	3.08868	8.50715	0.00149571	0.0446207
Post_Gond_F1_1_(paired._trimmed_pairs)_contig_11425	3.492	11.2512	0.00149105	0.0446207
Post_Gond_F1_1_(paired._trimmed_pairs)_contig_9540	2.51764	5.72645	0.00151871	0.0452289
Post_Gond_F1_1_(paired._trimmed_pairs)_contig_8350	2.68752	6.44204	0.00152146	0.0452327
Post_Gond_F1_1_(paired._trimmed_pairs)_contig_24862	2.66811	6.35597	0.00153456	0.0452335
Post_Gond_F1_1_(paired._trimmed_pairs)_contig_8480	2.68999	6.45309	0.00152966	0.0452335
Post_Gond_F1_1_(paired._trimmed_pairs)_contig_26525	2.85025	7.21126	0.00153458	0.0452335
Post_Gond_F1_1_(paired._trimmed_pairs)_contig_2417	3.09142	8.52333	0.00153457	0.0452335
Post_Gond_F1_1_(paired._trimmed_pairs)_contig_33204	4.9911	31.8032	0.00152479	0.0452335
Post_Gond_F1_1_(paired._trimmed_pairs)_contig_3408	2.04114	4.11571	0.00153921	0.0452927
Post_Gond_F1_1_(paired._trimmed_pairs)_contig_8162	2.88545	7.38936	0.00154296	0.0453257
Post_Gond_F1_1_(paired._trimmed_pairs)_contig_39369	4.40059	21.1208	0.00154958	0.0454428
Post_Gond_F1_1_(paired._trimmed_pairs)_contig_1197	2.50762	5.6868	0.0015607	0.0456913
Post_Gond_F1_1_(paired._trimmed_pairs)_contig_67484	3.23824	9.43642	0.00156547	0.0457537
Post_Gond_F1_1_(paired._trimmed_pairs)_contig_21206	2.30934	4.95655	0.00157347	0.0459097
Post_Gond_F1_1_(paired._trimmed_pairs)_contig_348	2.28014	4.85724	0.00157784	0.0459596
Post_Gond_F1_1_(paired._trimmed_pairs)_contig_22543	3.014	8.07801	0.00158624	0.045974
Post_Gond_F1_1_(paired._trimmed_pairs)_contig_22166	3.10183	8.58504	0.00158632	0.045974
Post_Gond_F1_1_(paired._trimmed_pairs)_contig_13969	3.54757	11.693	0.00158609	0.045974
Post_Gond_F1_1_(paired._trimmed_pairs)_contig_9750	2.62656	6.1755	0.00159785	0.0461532
Post_Gond_F1_1_(paired._trimmed_pairs)_contig_72383	4.78628	27.5939	0.00159611	0.0461532
Post_Gond_F1_1_(paired._trimmed_pairs)_contig_624	2.20979	4.62608	0.00161395	0.0465404
Post_Gond_F1_1_(paired._trimmed_pairs)_contig_8622	4.1583	17.8556	0.0016193	0.0466171
Post_Gond_F1_1_(paired._trimmed_pairs)_contig_3450	3.36378	10.2944	0.00162867	0.0468086
Post_Gond_F1_1_(paired._trimmed_pairs)_contig_27085	3.42604	10.7483	0.00166783	0.0478544
Post_Gond_F1_1_(paired._trimmed_pairs)_contig_126	2.37723	5.19539	0.0016804	0.0481352
Post_Gond_F1_1_(paired._trimmed_pairs)_contig_545	2.1328	4.38569	0.00169191	0.0483846
Post_Gond_F1_1_(paired._trimmed_pairs)_contig_4524	2.2528	4.76607	0.0016953	0.0484015
Post_Gond_F1_1_(paired._trimmed_pairs)_contig_1702	2.73327	6.6496	0.00170233	0.0485221
Post_Gond_F1_1_(paired._trimmed_pairs)_contig_8892	2.16447	4.48303	0.00171118	0.0486939
Post_Gond_F1_1_(paired._trimmed_pairs)_contig_88	2.09454	4.27089	0.00172444	0.0487462
Post_Gond_F1_1_(paired._trimmed_pairs)_contig_13076	3.11101	8.63988	0.00172585	0.0487462
Post_Gond_F1_1_(paired._trimmed_pairs)_contig_22298	4.57676	23.864	0.00172713	0.0487462
Post_Gond_F1_1_(paired._trimmed_pairs)_contig_45343	4.72983	26.5351	0.00172186	0.0487462
Post_Gond_F1_1_(paired._trimmed_pairs)_contig_124370	8.7284	424.14	0.00171871	0.0487462
Post_Gond_F1_1_(paired._trimmed_pairs)_contig_2965	2.07906	4.22532	0.00173696	0.0488641
Post_Gond_F1_1_(paired._trimmed_pairs)_contig_1956	2.29836	4.91899	0.00173644	0.0488641
Post_Gond_F1_1_(paired._trimmed_pairs)_contig_56265	2.65287	6.28917	0.00175973	0.049424
Post_Gond_F1_1_(paired._trimmed_pairs)_contig_10048	2.50641	5.68205	0.00176466	0.0494822
Post_Gond_F1_1_(paired._trimmed_pairs)_contig_38950	3.8337	14.258	0.00176794	0.0494938
Post_Gond_F1_1_(paired._trimmed_pairs)_contig_8	2.05792	4.16385	0.00177358	0.0495185
Post_Gond_F1_1_(paired._trimmed_pairs)_contig_13362	2.19185	4.5689	0.00177456	0.0495185
Post_Gond_F1_1_(paired._trimmed_pairs)_contig_27521	2.4791	5.5755	0.00179122	0.0497422
Post_Gond_F1_1_(paired._trimmed_pairs)_contig_8217	2.79566	6.94348	0.00179118	0.0497422
Post_Gond_F1_1_(paired._trimmed_pairs)_contig_41212	3.39882	10.5474	0.00178999	0.0497422
Post_Gond_F1_1_(paired._trimmed_pairs)_contig_29254	3.41007	10.63	0.0018046	0.0500333
Post_Gond_F1_1_(paired._trimmed_pairs)_contig_15149	3.36128	10.2765	0.00181781	0.050319
Post_Gond_F1_1_(paired._trimmed_pairs)_contig_5605	2.00467	4.01296	0.00184754	0.0507753
Post_Gond_F1_1_(paired._trimmed_pairs)_contig_103	2.15039	4.43949	0.00184113	0.0507753
Post_Gond_F1_1_(paired._trimmed_pairs)_contig_7280	2.28546	4.8752	0.00185193	0.0507753
Post_Gond_F1_1_(paired._trimmed_pairs)_contig_28244	2.6913	6.45893	0.00184348	0.0507753
Post_Gond_F1_1_(paired._trimmed_pairs)_contig_7430	2.93225	7.63298	0.00184896	0.0507753
Post_Gond_F1_1_(paired._trimmed_pairs)_contig_17671	3.1768	9.043	0.0018501	0.0507753
Post_Gond_F1_1_(paired._trimmed_pairs)_contig_1342	2.48284	5.58995	0.00187239	0.0512547
Post_Gond_F1_1_(paired._trimmed_pairs)_contig_7669	-2.37829	-5.19922	0.00188091	0.0513254
Post_Gond_F1_1_(paired._trimmed_pairs)_contig_73842	5.27258	38.655	0.00187867	0.0513254
Post_Gond_F1_1_(paired._trimmed_pairs)_contig_23152	2.13057	4.37891	0.00188895	0.0514634
Post_Gond_F1_1_(paired._trimmed_pairs)_contig_16251	-3.0182	-8.10157	0.00190035	0.0516108
Post_Gond_F1_1_(paired._trimmed_pairs)_contig_6416	3.93681	15.3143	0.00190117	0.0516108
Post_Gond_F1_1_(paired._trimmed_pairs)_contig_26277	4.71699	26.3	0.00190332	0.0516108
Post_Gond_F1_1_(paired._trimmed_pairs)_contig_601	8.71509	420.245	0.00191308	0.0517942
Post_Gond_F1_1_(paired._trimmed_pairs)_contig_26931	3.719	13.1683	0.00193279	0.0522459
Post_Gond_F1_1_(paired._trimmed_pairs)_contig_10353	2.40518	5.29702	0.00194103	0.0523867
Post_Gond_F1_1_(paired._trimmed_pairs)_contig_91231	3.77377	13.6779	0.00195301	0.0526277
Post_Gond_F1_1_(paired._trimmed_pairs)_contig_60667	-3.27448	-9.67648	0.00196061	0.0527503
Post_Gond_F1_1_(paired._trimmed_pairs)_contig_3041	2.64628	6.26049	0.00199723	0.0534999
Post_Gond_F1_1_(paired._trimmed_pairs)_contig_18867	2.78756	6.90459	0.00199562	0.0534999
Post_Gond_F1_1_(paired._trimmed_pairs)_contig_35786	4.22608	18.7144	0.00199777	0.0534999
Post_Gond_F1_1_(paired._trimmed_pairs)_contig_52755	3.62002	12.2951	0.0020016	0.0535195
Post_Gond_F1_1_(paired._trimmed_pairs)_contig_30638	4.72015	26.3577	0.00201085	0.0536838
Post_Gond_F1_1_(paired._trimmed_pairs)_contig_96410	-2.88206	-7.37201	0.00203215	0.0539192
Post_Gond_F1_1_(paired._trimmed_pairs)_contig_18313	2.4653	5.52242	0.00202612	0.0539192
Post_Gond_F1_1_(paired._trimmed_pairs)_contig_25335	3.61291	12.2347	0.00203055	0.0539192
Post_Gond_F1_1_(paired._trimmed_pairs)_contig_12011	4.0787	16.8971	0.00202515	0.0539192
Post_Gond_F1_1_(paired._trimmed_pairs)_contig_3054	4.61642	24.529	0.00204244	0.054109
Post_Gond_F1_1_(paired._trimmed_pairs)_contig_17265	2.50902	5.69233	0.00206479	0.0545339
Post_Gond_F1_1_(paired._trimmed_pairs)_contig_12397	3.34137	10.1357	0.00206271	0.0545339
Post_Gond_F1_1_(paired._trimmed_pairs)_contig_1932	2.11383	4.32839	0.00208934	0.0549303
Post_Gond_F1_1_(paired._trimmed_pairs)_contig_3312	2.11902	4.34398	0.00208663	0.0549303
Post_Gond_F1_1_(paired._trimmed_pairs)_contig_4659	2.13701	4.39848	0.00208831	0.0549303
Post_Gond_F1_1_(paired._trimmed_pairs)_contig_23394	4.68727	25.7637	0.00209523	0.0550013
Post_Gond_F1_1_(paired._trimmed_pairs)_contig_29712	2.71257	6.55489	0.00211327	0.0553907
Post_Gond_F1_1_(paired._trimmed_pairs)_contig_10275	-2.92051	-7.57113	0.00212037	0.0554087
