# Supplementary material for: Comparative Transcriptomics Provides Insight into the Neuroendocrine Regulation of Spawning in the Black-Lip Rock Oyster (Saccostrea echinata)
Source: Int J Mol Sci. 2025 Oct 15;26(20):10032. doi: 10.3390/ijms262010032 (PMC12564202; doi:10.3390/ijms262010032)
Supplement: Supplementary file 1 [file ijms-26-10032-s001.zip › File S5.xlsx]

## Sheet: Male_DEGs
Name	Log₂ fold change	Fold change	P-value	FDR p-value
Post_Gond_F1_1_(paired._trimmed_pairs)_contig_92900	-11.0024	-2051.38	3.53441e-22	1.1274e-17
Post_Gond_F1_1_(paired._trimmed_pairs)_contig_34005	-8.0435	-263.836	4.63865e-19	7.39818e-15
Post_Gond_F1_1_(paired._trimmed_pairs)_contig_18692	5.63912	49.836	1.64844e-14	1.75273e-10
Post_Gond_F1_1_(paired._trimmed_pairs)_contig_28869	-5.53758	-46.4492	5.48774e-12	4.3762e-08
Post_Gond_F1_1_(paired._trimmed_pairs)_contig_122431	7.80115	223.039	1.1429e-11	6.45399e-08
Post_Gond_F1_1_(paired._trimmed_pairs)_contig_41981	-6.13603	-70.328	1.21399e-11	6.45399e-08
Post_Gond_F1_1_(paired._trimmed_pairs)_contig_10374	8.04178	263.523	4.68508e-11	2.13492e-07
Post_Gond_F1_1_(paired._trimmed_pairs)_contig_25485	6.23008	75.0658	9.25169e-11	3.68888e-07
Post_Gond_F1_1_(paired._trimmed_pairs)_contig_69362	-5.93183	-61.0461	2.16929e-10	7.68845e-07
Post_Gond_F1_1_(paired._trimmed_pairs)_contig_76634	4.66452	25.3606	4.55246e-10	1.32013e-06
Post_Gond_F1_1_(paired._trimmed_pairs)_contig_80041	7.2549	152.736	4.26496e-10	1.32013e-06
Post_Gond_F1_1_(paired._trimmed_pairs)_contig_2220	-8.2966	-314.431	1.02672e-09	2.6055e-06
Post_Gond_F1_1_(paired._trimmed_pairs)_contig_1555	-3.94338	-15.3842	1.06187e-09	2.6055e-06
Post_Gond_F1_1_(paired._trimmed_pairs)_contig_150340	-3.40858	-10.619	1.8741e-09	4.11804e-06
Post_Gond_F1_1_(paired._trimmed_pairs)_contig_5012	6.42481	85.913	1.9365e-09	4.11804e-06
Post_Gond_F1_1_(paired._trimmed_pairs)_contig_16893	4.07185	16.817	3.70553e-09	7.38744e-06
Post_Gond_F1_1_(paired._trimmed_pairs)_contig_108209	6.71985	105.408	4.27928e-09	7.99397e-06
Post_Gond_F1_1_(paired._trimmed_pairs)_contig_36454	4.85509	28.942	4.51099e-09	7.99397e-06
Post_Gond_F1_1_(paired._trimmed_pairs)_contig_56973	4.39037	20.9717	8.98823e-09	1.50898e-05
Post_Gond_F1_1_(paired._trimmed_pairs)_contig_45525	8.3015	315.5	9.87224e-09	1.57452e-05
Post_Gond_F1_1_(paired._trimmed_pairs)_contig_4775	-3.40814	-10.6158	1.11819e-08	1.64979e-05
Post_Gond_F1_1_(paired._trimmed_pairs)_contig_48944	-5.48978	-44.9355	1.13786e-08	1.64979e-05
Post_Gond_F1_1_(paired._trimmed_pairs)_contig_21430	-8.208	-295.702	1.57308e-08	2.18165e-05
Post_Gond_F1_1_(paired._trimmed_pairs)_contig_7681	-13.338	-10354.8	2.60694e-08	3.46484e-05
Post_Gond_F1_1_(paired._trimmed_pairs)_contig_62630	7.89277	237.663	5.04004e-08	6.43069e-05
Post_Gond_F1_1_(paired._trimmed_pairs)_contig_44229	6.74171	107.018	7.90279e-08	9.69551e-05
Post_Gond_F1_1_(paired._trimmed_pairs)_contig_33282	-8.47094	-354.819	8.86213e-08	0.000104698
Post_Gond_F1_1_(paired._trimmed_pairs)_contig_2753	6.75544	108.041	1.04755e-07	0.000115223
Post_Gond_F1_1_(paired._trimmed_pairs)_contig_55654	6.08722	67.9884	1.04097e-07	0.000115223
Post_Gond_F1_1_(paired._trimmed_pairs)_contig_80162	7.17142	144.15	1.11864e-07	0.000118941
Post_Gond_F1_1_(paired._trimmed_pairs)_contig_11346	3.5908	12.0487	1.57279e-07	0.000161835
Post_Gond_F1_1_(paired._trimmed_pairs)_contig_6249	4.29925	19.6881	1.94082e-07	0.000193463
Post_Gond_F1_1_(paired._trimmed_pairs)_contig_49445	4.95882	31.0994	2.19979e-07	0.000212633
Post_Gond_F1_1_(paired._trimmed_pairs)_contig_10556	4.64991	25.1052	2.99539e-07	0.000272991
Post_Gond_F1_1_(paired._trimmed_pairs)_contig_68379	-8.00098	-256.175	2.98072e-07	0.000272991
Post_Gond_F1_1_(paired._trimmed_pairs)_contig_158	4.56627	23.6911	3.48456e-07	0.000308751
Post_Gond_F1_1_(paired._trimmed_pairs)_contig_18147	-4.31092	-19.848	3.9099e-07	0.000337076
Post_Gond_F1_1_(paired._trimmed_pairs)_contig_9717	-3.99237	-15.9156	4.6647e-07	0.000391565
Post_Gond_F1_1_(paired._trimmed_pairs)_contig_8082	-3.96654	-15.6332	4.82787e-07	0.000394871
Post_Gond_F1_1_(paired._trimmed_pairs)_contig_8237	-7.55815	-188.465	4.95235e-07	0.000394925
Post_Gond_F1_1_(paired._trimmed_pairs)_contig_33913	4.48417	22.3806	5.33664e-07	0.000405305
Post_Gond_F1_1_(paired._trimmed_pairs)_contig_4997	-5.61883	-49.1401	5.33052e-07	0.000405305
Post_Gond_F1_1_(paired._trimmed_pairs)_contig_21677	-4.57198	-23.785	5.92115e-07	0.000439239
Post_Gond_F1_1_(paired._trimmed_pairs)_contig_16172	4.60953	24.4122	6.19496e-07	0.000449107
Post_Gond_F1_1_(paired._trimmed_pairs)_contig_3725	-6.84999	-115.36	8.1009e-07	0.000574228
Post_Gond_F1_1_(paired._trimmed_pairs)_contig_78171	7.01165	129.037	1.133e-06	0.000785659
Post_Gond_F1_1_(paired._trimmed_pairs)_contig_6966	5.00039	32.0087	1.24664e-06	0.000846071
Post_Gond_F1_1_(paired._trimmed_pairs)_contig_151060	-7.60064	-194.097	1.29544e-06	0.000860872
Post_Gond_F1_1_(paired._trimmed_pairs)_contig_42335	6.20103	73.5693	1.47717e-06	0.000961609
Post_Gond_F1_1_(paired._trimmed_pairs)_contig_7876	-3.61447	-12.248	1.80204e-06	0.00114963
Post_Gond_F1_1_(paired._trimmed_pairs)_contig_6367	5.37981	41.6374	1.91701e-06	0.00119899
Post_Gond_F1_1_(paired._trimmed_pairs)_contig_17200	4.37393	20.7341	2.39248e-06	0.0014676
Post_Gond_F1_1_(paired._trimmed_pairs)_contig_6364	6.75588	108.075	2.71871e-06	0.00163625
Post_Gond_F1_1_(paired._trimmed_pairs)_contig_27769	-4.48173	-22.3427	2.82699e-06	0.00165536
Post_Gond_F1_1_(paired._trimmed_pairs)_contig_13240	-4.60654	-24.3617	2.85425e-06	0.00165536
Post_Gond_F1_1_(paired._trimmed_pairs)_contig_58248	-7.50917	-182.173	3.01888e-06	0.00168941
Post_Gond_F1_1_(paired._trimmed_pairs)_contig_3133	-5.27293	-38.6643	2.98933e-06	0.00168941
Post_Gond_F1_1_(paired._trimmed_pairs)_contig_28915	-4.35573	-20.4741	3.07468e-06	0.00169097
Post_Gond_F1_1_(paired._trimmed_pairs)_contig_6380	4.281	19.4405	3.23196e-06	0.00174734
Post_Gond_F1_1_(paired._trimmed_pairs)_contig_55774	-6.64486	-100.07	3.74946e-06	0.00199334
Post_Gond_F1_1_(paired._trimmed_pairs)_contig_91923	6.4079	84.9122	4.63393e-06	0.00242316
Post_Gond_F1_1_(paired._trimmed_pairs)_contig_31120	-4.35067	-20.4024	5.10877e-06	0.00262838
Post_Gond_F1_1_(paired._trimmed_pairs)_contig_17156	-5.92093	-60.5866	5.51119e-06	0.0027545
Post_Gond_F1_1_(paired._trimmed_pairs)_contig_120450	5.4011	42.2565	5.52663e-06	0.0027545
Post_Gond_F1_1_(paired._trimmed_pairs)_contig_32033	-6.77205	-109.293	5.8189e-06	0.00285556
Post_Gond_F1_1_(paired._trimmed_pairs)_contig_4210	-4.31154	-19.8565	6.35991e-06	0.00291996
Post_Gond_F1_1_(paired._trimmed_pairs)_contig_77945	5.44796	43.6514	6.32408e-06	0.00291996
Post_Gond_F1_1_(paired._trimmed_pairs)_contig_2201	-4.12578	-17.4575	6.12598e-06	0.00291996
Post_Gond_F1_1_(paired._trimmed_pairs)_contig_423	-11.904	-3832.27	6.40785e-06	0.00291996
Post_Gond_F1_1_(paired._trimmed_pairs)_contig_22994	-5.12656	-34.934	6.3301e-06	0.00291996
Post_Gond_F1_1_(paired._trimmed_pairs)_contig_23034	-5.57834	-47.7803	6.53992e-06	0.00293817
Post_Gond_F1_1_(paired._trimmed_pairs)_contig_12190	-3.56969	-11.8737	6.66288e-06	0.00295184
Post_Gond_F1_1_(paired._trimmed_pairs)_contig_67866	5.7039	52.1248	8.83433e-06	0.00366628
Post_Gond_F1_1_(paired._trimmed_pairs)_contig_21524	4.09311	17.0667	8.40178e-06	0.00366628
Post_Gond_F1_1_(paired._trimmed_pairs)_contig_54500	7.05192	132.691	8.85019e-06	0.00366628
Post_Gond_F1_1_(paired._trimmed_pairs)_contig_28207	4.93708	30.6343	8.77072e-06	0.00366628
Post_Gond_F1_1_(paired._trimmed_pairs)_contig_30297	-3.47943	-11.1535	8.76059e-06	0.00366628
Post_Gond_F1_1_(paired._trimmed_pairs)_contig_11890	-5.73098	-53.1127	9.11407e-06	0.00372051
Post_Gond_F1_1_(paired._trimmed_pairs)_contig_80193	-5.0324	-32.7267	9.21437e-06	0.00372051
Post_Gond_F1_1_(paired._trimmed_pairs)_contig_53414	-4.91591	-30.1882	1.16358e-05	0.00463947
Post_Gond_F1_1_(paired._trimmed_pairs)_contig_66194	-5.23289	-37.606	1.23401e-05	0.00485957
Post_Gond_F1_1_(paired._trimmed_pairs)_contig_123232	4.37579	20.7608	1.26961e-05	0.0049388
Post_Gond_F1_1_(paired._trimmed_pairs)_contig_1052	-7.75607	-216.176	1.36188e-05	0.00523387
Post_Gond_F1_1_(paired._trimmed_pairs)_contig_65800	-7.79954	-222.79	1.40591e-05	0.00533879
Post_Gond_F1_1_(paired._trimmed_pairs)_contig_26363	-3.15728	-8.92148	1.62831e-05	0.00603951
Post_Gond_F1_1_(paired._trimmed_pairs)_contig_29335	-3.7789	-13.7266	1.62344e-05	0.00603951
Post_Gond_F1_1_(paired._trimmed_pairs)_contig_86897	2.94362	7.6934	1.68992e-05	0.00619598
Post_Gond_F1_1_(paired._trimmed_pairs)_contig_106420	6.81392	112.511	1.73483e-05	0.00628835
Post_Gond_F1_1_(paired._trimmed_pairs)_contig_48382	-6.32752	-80.3107	1.7793e-05	0.00630625
Post_Gond_F1_1_(paired._trimmed_pairs)_contig_10471	5.27896	38.8264	1.77815e-05	0.00630625
Post_Gond_F1_1_(paired._trimmed_pairs)_contig_23914	4.08409	16.9602	1.81111e-05	0.00634842
Post_Gond_F1_1_(paired._trimmed_pairs)_contig_38101	4.95645	31.0485	1.86002e-05	0.00637602
Post_Gond_F1_1_(paired._trimmed_pairs)_contig_10381	4.26606	19.2403	1.89893e-05	0.00637602
Post_Gond_F1_1_(paired._trimmed_pairs)_contig_9168	-4.35135	-20.412	1.8424e-05	0.00637602
Post_Gond_F1_1_(paired._trimmed_pairs)_contig_27076	4.96982	31.3376	1.8855e-05	0.00637602
Post_Gond_F1_1_(paired._trimmed_pairs)_contig_33767	-6.84859	-115.247	2.03504e-05	0.00676184
Post_Gond_F1_1_(paired._trimmed_pairs)_contig_29058	-10.775	-1752.22	2.1207e-05	0.00697384
Post_Gond_F1_1_(paired._trimmed_pairs)_contig_2407	-3.73713	-13.3349	2.29238e-05	0.00746147
Post_Gond_F1_1_(paired._trimmed_pairs)_contig_91930	5.45731	43.9353	2.38844e-05	0.00769559
Post_Gond_F1_1_(paired._trimmed_pairs)_contig_7126	-11.36	-2628.51	2.44471e-05	0.00779815
Post_Gond_F1_1_(paired._trimmed_pairs)_contig_89789	-7.72833	-212.06	2.56835e-05	0.0081114
Post_Gond_F1_1_(paired._trimmed_pairs)_contig_37892	2.59042	6.02276	2.64061e-05	0.00825786
Post_Gond_F1_1_(paired._trimmed_pairs)_contig_34472	-4.18687	-18.2126	2.78e-05	0.00860937
Post_Gond_F1_1_(paired._trimmed_pairs)_contig_107819	-4.70807	-26.1379	2.81446e-05	0.00863227
Post_Gond_F1_1_(paired._trimmed_pairs)_contig_39434	-5.45599	-43.8953	3.00932e-05	0.00914204
Post_Gond_F1_1_(paired._trimmed_pairs)_contig_149882	-4.05455	-16.6166	3.27261e-05	0.00984807
Post_Gond_F1_1_(paired._trimmed_pairs)_contig_64930	-2.54263	-5.82649	3.31449e-05	0.00988091
Post_Gond_F1_1_(paired._trimmed_pairs)_contig_14413	-11.1232	-2230.6	3.45352e-05	0.0102
Post_Gond_F1_1_(paired._trimmed_pairs)_contig_52517	3.67545	12.7768	3.57384e-05	0.0104586
Post_Gond_F1_1_(paired._trimmed_pairs)_contig_11030	3.04553	8.25651	3.73785e-05	0.0108391
Post_Gond_F1_1_(paired._trimmed_pairs)_contig_140151	-5.43216	-43.1761	3.90913e-05	0.0111333
Post_Gond_F1_1_(paired._trimmed_pairs)_contig_840	-3.63611	-12.433	3.89188e-05	0.0111333
Post_Gond_F1_1_(paired._trimmed_pairs)_contig_13855	-5.8967	-59.5777	4.04165e-05	0.0112105
Post_Gond_F1_1_(paired._trimmed_pairs)_contig_119261	3.88593	14.7837	4.03977e-05	0.0112105
Post_Gond_F1_1_(paired._trimmed_pairs)_contig_55747	-4.32733	-20.075	3.97285e-05	0.0112105
Post_Gond_F1_1_(paired._trimmed_pairs)_contig_7820	-3.95046	-15.4599	4.18187e-05	0.0114994
Post_Gond_F1_1_(paired._trimmed_pairs)_contig_23485	-2.74011	-6.68123	4.26358e-05	0.0116239
Post_Gond_F1_1_(paired._trimmed_pairs)_contig_56150	-3.96342	-15.5994	4.31573e-05	0.0116664
Post_Gond_F1_1_(paired._trimmed_pairs)_contig_15168	4.42582	21.4934	4.43509e-05	0.0118883
Post_Gond_F1_1_(paired._trimmed_pairs)_contig_38493	-6.45396	-87.6668	4.54778e-05	0.0119657
Post_Gond_F1_1_(paired._trimmed_pairs)_contig_66773	-7.12939	-140.01	4.5765e-05	0.0119657
Post_Gond_F1_1_(paired._trimmed_pairs)_contig_14407	-4.05789	-16.6551	4.55361e-05	0.0119657
Post_Gond_F1_1_(paired._trimmed_pairs)_contig_20991	4.37333	20.7254	4.73106e-05	0.0121703
Post_Gond_F1_1_(paired._trimmed_pairs)_contig_90325	4.3484	20.3703	4.69815e-05	0.0121703
Post_Gond_F1_1_(paired._trimmed_pairs)_contig_708	-3.95786	-15.5394	5.14379e-05	0.0129378
Post_Gond_F1_1_(paired._trimmed_pairs)_contig_91298	2.78524	6.89351	5.11564e-05	0.0129378
Post_Gond_F1_1_(paired._trimmed_pairs)_contig_26960	5.58719	48.0743	5.15111e-05	0.0129378
Post_Gond_F1_1_(paired._trimmed_pairs)_contig_22663	-2.99927	-7.99597	5.24141e-05	0.0129605
Post_Gond_F1_1_(paired._trimmed_pairs)_contig_18239	-5.98064	-63.1467	5.21402e-05	0.0129605
Post_Gond_F1_1_(paired._trimmed_pairs)_contig_25098	-3.10178	-8.58477	5.52032e-05	0.0131422
Post_Gond_F1_1_(paired._trimmed_pairs)_contig_64014	4.13552	17.5758	5.49703e-05	0.0131422
Post_Gond_F1_1_(paired._trimmed_pairs)_contig_24610	-5.17291	-36.0746	5.52089e-05	0.0131422
Post_Gond_F1_1_(paired._trimmed_pairs)_contig_26273	-6.18754	-72.8845	5.46924e-05	0.0131422
Post_Gond_F1_1_(paired._trimmed_pairs)_contig_42367	-3.74263	-13.3858	5.40788e-05	0.0131422
Post_Gond_F1_1_(paired._trimmed_pairs)_contig_10477	4.05705	16.6454	5.85699e-05	0.013839
Post_Gond_F1_1_(paired._trimmed_pairs)_contig_58645	-6.63913	-99.673	5.91192e-05	0.0138661
Post_Gond_F1_1_(paired._trimmed_pairs)_contig_33833	-10.5586	-1508.22	6.06356e-05	0.0141179
Post_Gond_F1_1_(paired._trimmed_pairs)_contig_18043	-4.11718	-17.3538	6.2253e-05	0.0143895
Post_Gond_F1_1_(paired._trimmed_pairs)_contig_144073	-4.02576	-16.2882	6.39903e-05	0.0146846
Post_Gond_F1_1_(paired._trimmed_pairs)_contig_1330	3.15059	8.88019	6.74628e-05	0.0153709
Post_Gond_F1_1_(paired._trimmed_pairs)_contig_36373	4.17837	18.1057	6.81211e-05	0.0154108
Post_Gond_F1_1_(paired._trimmed_pairs)_contig_27082	-10.3664	-1320.09	7.14684e-05	0.0160542
Post_Gond_F1_1_(paired._trimmed_pairs)_contig_9126	-3.34011	-10.1268	7.38597e-05	0.0164754
Post_Gond_F1_1_(paired._trimmed_pairs)_contig_11981	5.57701	47.736	7.63062e-05	0.0168912
Post_Gond_F1_1_(paired._trimmed_pairs)_contig_19071	-4.9739	-31.4263	7.67831e-05	0.0168912
Post_Gond_F1_1_(paired._trimmed_pairs)_contig_28397	-4.33661	-20.2046	8.03128e-05	0.0175467
Post_Gond_F1_1_(paired._trimmed_pairs)_contig_78712	3.34848	10.1857	8.29608e-05	0.0180019
Post_Gond_F1_1_(paired._trimmed_pairs)_contig_90099	4.65768	25.2407	9.31282e-05	0.0197365
Post_Gond_F1_1_(paired._trimmed_pairs)_contig_4362	-4.68276	-25.6833	9.34296e-05	0.0197365
Post_Gond_F1_1_(paired._trimmed_pairs)_contig_54585	4.14776	17.7255	9.28742e-05	0.0197365
Post_Gond_F1_1_(paired._trimmed_pairs)_contig_59844	-3.30521	-9.88476	9.31501e-05	0.0197365
Post_Gond_F1_1_(paired._trimmed_pairs)_contig_93390	-4.57596	-23.8507	9.53443e-05	0.0200085
Post_Gond_F1_1_(paired._trimmed_pairs)_contig_32207	-4.99599	-31.9112	9.73433e-05	0.0201909
Post_Gond_F1_1_(paired._trimmed_pairs)_contig_65617	-4.09043	-17.0351	9.76294e-05	0.0201909
Post_Gond_F1_1_(paired._trimmed_pairs)_contig_56152	-9.56891	-759.501	9.81123e-05	0.0201909
Post_Gond_F1_1_(paired._trimmed_pairs)_contig_44527	3.16358	8.96048	0.00010177	0.0208094
Post_Gond_F1_1_(paired._trimmed_pairs)_contig_80205	-6.55477	-94.0116	0.000104919	0.0213166
Post_Gond_F1_1_(paired._trimmed_pairs)_contig_21554	3.29917	9.84351	0.000112677	0.022748
Post_Gond_F1_1_(paired._trimmed_pairs)_contig_70491	3.65725	12.6166	0.000115902	0.0232517
Post_Gond_F1_1_(paired._trimmed_pairs)_contig_7285	3.82216	14.1445	0.000127824	0.0254833
Post_Gond_F1_1_(paired._trimmed_pairs)_contig_66811	-2.90419	-7.48597	0.000129139	0.0255857
Post_Gond_F1_1_(paired._trimmed_pairs)_contig_30461	5.08306	33.8963	0.000130213	0.025639
Post_Gond_F1_1_(paired._trimmed_pairs)_contig_44794	-2.54517	-5.83678	0.000132478	0.0259251
Post_Gond_F1_1_(paired._trimmed_pairs)_contig_124700	-4.3869	-20.9212	0.000136228	0.0263358
Post_Gond_F1_1_(paired._trimmed_pairs)_contig_67392	4.86034	29.0474	0.000136178	0.0263358
Post_Gond_F1_1_(paired._trimmed_pairs)_contig_2479	-6.19678	-73.353	0.000139637	0.0268321
Post_Gond_F1_1_(paired._trimmed_pairs)_contig_17534	-4.63007	-24.7622	0.000142781	0.027272
Post_Gond_F1_1_(paired._trimmed_pairs)_contig_1293	-3.86931	-14.6143	0.000147463	0.0279987
Post_Gond_F1_1_(paired._trimmed_pairs)_contig_72079	9.80295	893.269	0.000156494	0.0293638
Post_Gond_F1_1_(paired._trimmed_pairs)_contig_82036	6.75089	107.701	0.000155779	0.0293638
Post_Gond_F1_1_(paired._trimmed_pairs)_contig_168832	-10.1379	-1126.69	0.000158802	0.0296226
Post_Gond_F1_1_(paired._trimmed_pairs)_contig_24418	-9.57972	-765.214	0.000161508	0.0299523
Post_Gond_F1_1_(paired._trimmed_pairs)_contig_63387	4.31828	19.9495	0.00016379	0.0299556
Post_Gond_F1_1_(paired._trimmed_pairs)_contig_11635	10.3349	1291.57	0.000164344	0.0299556
Post_Gond_F1_1_(paired._trimmed_pairs)_contig_35730	3.84934	14.4134	0.000163033	0.0299556
Post_Gond_F1_1_(paired._trimmed_pairs)_contig_154478	-5.39897	-42.1942	0.000167105	0.0301373
Post_Gond_F1_1_(paired._trimmed_pairs)_contig_3588	-2.52184	-5.74315	0.00016723	0.0301373
Post_Gond_F1_1_(paired._trimmed_pairs)_contig_6936	-2.364	-5.14795	0.000169998	0.030464
Post_Gond_F1_1_(paired._trimmed_pairs)_contig_155550	5.01816	32.4054	0.00017191	0.0306346
Post_Gond_F1_1_(paired._trimmed_pairs)_contig_16004	-4.79285	-27.7199	0.000174421	0.0309094
Post_Gond_F1_1_(paired._trimmed_pairs)_contig_32219	5.02287	32.5114	0.000176947	0.0311837
Post_Gond_F1_1_(paired._trimmed_pairs)_contig_21006	3.67043	12.7324	0.000180385	0.0316149
Post_Gond_F1_1_(paired._trimmed_pairs)_contig_16500	-3.97975	-15.777	0.000181962	0.0317171
Post_Gond_F1_1_(paired._trimmed_pairs)_contig_147129	6.09845	68.5198	0.000187416	0.0324902
Post_Gond_F1_1_(paired._trimmed_pairs)_contig_58076	-3.9428	-15.3781	0.000190802	0.0328983
Post_Gond_F1_1_(paired._trimmed_pairs)_contig_52659	-4.79353	-27.733	0.000200388	0.0336419
Post_Gond_F1_1_(paired._trimmed_pairs)_contig_59781	3.91909	15.1274	0.000196581	0.0336419
Post_Gond_F1_1_(paired._trimmed_pairs)_contig_23579	-3.82532	-14.1754	0.000198771	0.0336419
Post_Gond_F1_1_(paired._trimmed_pairs)_contig_102152	4.74686	26.8501	0.000197809	0.0336419
Post_Gond_F1_1_(paired._trimmed_pairs)_contig_40259	4.74703	26.8533	0.000199358	0.0336419
Post_Gond_F1_1_(paired._trimmed_pairs)_contig_27748	4.09202	17.0538	0.00020266	0.0338452
Post_Gond_F1_1_(paired._trimmed_pairs)_contig_8553	3.12072	8.69823	0.000214108	0.0352314
Post_Gond_F1_1_(paired._trimmed_pairs)_contig_53942	-3.60445	-12.1632	0.000212225	0.0352314
Post_Gond_F1_1_(paired._trimmed_pairs)_contig_47327	-5.46221	-44.0847	0.000218666	0.0352314
Post_Gond_F1_1_(paired._trimmed_pairs)_contig_33855	3.19637	9.16651	0.000216998	0.0352314
Post_Gond_F1_1_(paired._trimmed_pairs)_contig_17127	2.3279	5.02075	0.000214766	0.0352314
Post_Gond_F1_1_(paired._trimmed_pairs)_contig_25477	2.79131	6.9226	0.000218289	0.0352314
Post_Gond_F1_1_(paired._trimmed_pairs)_contig_6307	-2.90369	-7.48338	0.000218691	0.0352314
Post_Gond_F1_1_(paired._trimmed_pairs)_contig_10007	-4.95783	-31.0783	0.000221515	0.0353294
Post_Gond_F1_1_(paired._trimmed_pairs)_contig_17408	-3.30009	-9.84974	0.000220829	0.0353294
Post_Gond_F1_1_(paired._trimmed_pairs)_contig_54512	-4.39755	-21.0763	0.000225549	0.0357939
Post_Gond_F1_1_(paired._trimmed_pairs)_contig_1875	-2.30277	-4.93404	0.000232755	0.0362612
Post_Gond_F1_1_(paired._trimmed_pairs)_contig_10064	-4.21195	-18.5321	0.000234178	0.0362612
Post_Gond_F1_1_(paired._trimmed_pairs)_contig_30392	-2.82526	-7.08743	0.000231582	0.0362612
Post_Gond_F1_1_(paired._trimmed_pairs)_contig_25239	-4.87489	-29.3418	0.000233762	0.0362612
Post_Gond_F1_1_(paired._trimmed_pairs)_contig_3206	9.99032	1017.15	0.000230633	0.0362612
Post_Gond_F1_1_(paired._trimmed_pairs)_contig_27219	-3.46602	-11.0503	0.000236775	0.0363109
Post_Gond_F1_1_(paired._trimmed_pairs)_contig_18198	9.60015	776.13	0.000235855	0.0363109
Post_Gond_F1_1_(paired._trimmed_pairs)_contig_17487	-3.36379	-10.2944	0.000242635	0.0370315
Post_Gond_F1_1_(paired._trimmed_pairs)_contig_11302	9.23575	602.888	0.000244334	0.0371131
Post_Gond_F1_1_(paired._trimmed_pairs)_contig_133885	-4.86003	-29.0411	0.000252218	0.0381292
Post_Gond_F1_1_(paired._trimmed_pairs)_contig_7645	3.78173	13.7535	0.000256545	0.0386003
Post_Gond_F1_1_(paired._trimmed_pairs)_contig_30853	-2.1674	-4.49213	0.000263234	0.0390541
Post_Gond_F1_1_(paired._trimmed_pairs)_contig_60595	4.06958	16.7906	0.000263125	0.0390541
Post_Gond_F1_1_(paired._trimmed_pairs)_contig_73911	-5.36913	-41.3303	0.000263122	0.0390541
Post_Gond_F1_1_(paired._trimmed_pairs)_contig_51714	6.03945	65.774	0.000265963	0.03909
Post_Gond_F1_1_(paired._trimmed_pairs)_contig_6880	4.12521	17.4507	0.000266442	0.03909
Post_Gond_F1_1_(paired._trimmed_pairs)_contig_101359	-5.86718	-58.3712	0.000267152	0.03909
Post_Gond_F1_1_(paired._trimmed_pairs)_contig_6133	3.11328	8.6535	0.000269243	0.0392161
Post_Gond_F1_1_(paired._trimmed_pairs)_contig_17762	4.24202	18.9224	0.000285385	0.0411313
Post_Gond_F1_1_(paired._trimmed_pairs)_contig_20082	6.17757	72.3824	0.000285238	0.0411313
Post_Gond_F1_1_(paired._trimmed_pairs)_contig_61483	5.43983	43.4063	0.000286261	0.0411313
Post_Gond_F1_1_(paired._trimmed_pairs)_contig_21570	5.69736	51.8891	0.000288061	0.0412043
Post_Gond_F1_1_(paired._trimmed_pairs)_contig_55551	3.0083	8.04615	0.000290584	0.0413797
Post_Gond_F1_1_(paired._trimmed_pairs)_contig_70794	6.69445	103.569	0.000292383	0.0414508
Post_Gond_F1_1_(paired._trimmed_pairs)_contig_95	-4.98897	-31.7564	0.00029719	0.0415773
Post_Gond_F1_1_(paired._trimmed_pairs)_contig_91942	-2.38636	-5.22836	0.000298489	0.0415773
Post_Gond_F1_1_(paired._trimmed_pairs)_contig_71293	-9.64526	-800.78	0.000294979	0.0415773
Post_Gond_F1_1_(paired._trimmed_pairs)_contig_15205	3.31225	9.93315	0.000296666	0.0415773
Post_Gond_F1_1_(paired._trimmed_pairs)_contig_65433	5.79002	55.3313	0.000308307	0.0427581
Post_Gond_F1_1_(paired._trimmed_pairs)_contig_8051	-3.23495	-9.41494	0.00031073	0.0429076
Post_Gond_F1_1_(paired._trimmed_pairs)_contig_51694	4.14918	17.743	0.000319421	0.0439176
Post_Gond_F1_1_(paired._trimmed_pairs)_contig_77093	-8.95341	-495.729	0.000321346	0.0439927
Post_Gond_F1_1_(paired._trimmed_pairs)_contig_188205	-5.16454	-35.8659	0.000324411	0.0442226
Post_Gond_F1_1_(paired._trimmed_pairs)_contig_43134	-3.26474	-9.61136	0.000325798	0.0442226
Post_Gond_F1_1_(paired._trimmed_pairs)_contig_41013	-3.51172	-11.406	0.00033727	0.0443627
Post_Gond_F1_1_(paired._trimmed_pairs)_contig_51137	3.75943	13.5426	0.000336166	0.0443627
Post_Gond_F1_1_(paired._trimmed_pairs)_contig_35606	-6.34865	-81.4953	0.000335955	0.0443627
Post_Gond_F1_1_(paired._trimmed_pairs)_contig_41010	-3.33352	-10.0807	0.000335309	0.0443627
Post_Gond_F1_1_(paired._trimmed_pairs)_contig_27407	-4.61684	-24.5362	0.000337956	0.0443627
Post_Gond_F1_1_(paired._trimmed_pairs)_contig_75340	5.18449	36.3652	0.000333061	0.0443627
Post_Gond_F1_1_(paired._trimmed_pairs)_contig_196884	-4.80892	-28.0304	0.000334688	0.0443627
Post_Gond_F1_1_(paired._trimmed_pairs)_contig_18860	-3.73066	-13.2751	0.000332728	0.0443627
Post_Gond_F1_1_(paired._trimmed_pairs)_contig_2012	-4.36294	-20.5767	0.000342667	0.0447967
Post_Gond_F1_1_(paired._trimmed_pairs)_contig_23975	3.27693	9.69291	0.000344519	0.0448423
Post_Gond_F1_1_(paired._trimmed_pairs)_contig_80184	6.11419	69.2715	0.000345828	0.0448423
Post_Gond_F1_1_(paired._trimmed_pairs)_contig_162991	2.82012	7.06223	0.000350673	0.0452865
Post_Gond_F1_1_(paired._trimmed_pairs)_contig_35524	3.02948	8.16515	0.000357466	0.0459777
Post_Gond_F1_1_(paired._trimmed_pairs)_contig_2857	9.08568	543.329	0.000361355	0.0462912
Post_Gond_F1_1_(paired._trimmed_pairs)_contig_83745	-6.51673	-91.5653	0.000365239	0.0466016
Post_Gond_F1_1_(paired._trimmed_pairs)_contig_86623	-3.39363	-10.5096	0.000372217	0.0473028
Post_Gond_F1_1_(paired._trimmed_pairs)_contig_150485	5.09445	34.1652	0.000379204	0.0477793
Post_Gond_F1_1_(paired._trimmed_pairs)_contig_151424	4.10825	17.2467	0.000381901	0.0477793
Post_Gond_F1_1_(paired._trimmed_pairs)_contig_98671	-5.82993	-56.883	0.000386013	0.0477793
Post_Gond_F1_1_(paired._trimmed_pairs)_contig_133838	-3.85003	-14.4203	0.000385623	0.0477793
Post_Gond_F1_1_(paired._trimmed_pairs)_contig_150677	9.30184	631.152	0.000385236	0.0477793
Post_Gond_F1_1_(paired._trimmed_pairs)_contig_23781	-3.9874	-15.8608	0.000386065	0.0477793
Post_Gond_F1_1_(paired._trimmed_pairs)_contig_45504	4.52692	23.0536	0.000386452	0.0477793
Post_Gond_F1_1_(paired._trimmed_pairs)_contig_35208	-3.87813	-14.7039	0.000389535	0.0479745
Post_Gond_F1_1_(paired._trimmed_pairs)_contig_83878	3.33364	10.0815	0.000398759	0.0489215
Post_Gond_F1_1_(paired._trimmed_pairs)_contig_48593	-4.52366	-23.0016	0.000404208	0.0492445
Post_Gond_F1_1_(paired._trimmed_pairs)_contig_108107	5.70341	52.1072	0.000406022	0.0492445
Post_Gond_F1_1_(paired._trimmed_pairs)_contig_68249	-3.74116	-13.3721	0.00040527	0.0492445
Post_Gond_F1_1_(paired._trimmed_pairs)_contig_93092	4.47723	22.2731	0.000408311	0.0493345
Post_Gond_F1_1_(paired._trimmed_pairs)_contig_152920	4.69174	25.8436	0.00041151	0.0495334
Post_Gond_F1_1_(paired._trimmed_pairs)_contig_25240	-4.33838	-20.2294	0.000422411	0.0506543
Post_Gond_F1_1_(paired._trimmed_pairs)_contig_3515	-4.44125	-21.7245	0.000428507	0.0511929
Post_Gond_F1_1_(paired._trimmed_pairs)_contig_61101	-3.72172	-13.1931	0.000431046	0.0513042
Post_Gond_F1_1_(paired._trimmed_pairs)_contig_3404	3.21376	9.27767	0.000434249	0.0514932
Post_Gond_F1_1_(paired._trimmed_pairs)_contig_23749	9.18188	580.793	0.000438519	0.0516158
Post_Gond_F1_1_(paired._trimmed_pairs)_contig_1102	-2.62826	-6.18282	0.00043732	0.0516158
Post_Gond_F1_1_(paired._trimmed_pairs)_contig_103112	-5.78704	-55.2169	0.000441717	0.051801
Post_Gond_F1_1_(paired._trimmed_pairs)_contig_11660	-8.95201	-495.249	0.000450697	0.0526606
Post_Gond_F1_1_(paired._trimmed_pairs)_contig_416	2.74752	6.71563	0.000452833	0.052717
Post_Gond_F1_1_(paired._trimmed_pairs)_contig_5009	2.89081	7.41688	0.000462788	0.0534957
Post_Gond_F1_1_(paired._trimmed_pairs)_contig_156790	-5.51115	-45.606	0.000462876	0.0534957
Post_Gond_F1_1_(paired._trimmed_pairs)_contig_45062	2.8839	7.38143	0.000466801	0.0537545
Post_Gond_F1_1_(paired._trimmed_pairs)_contig_19759	-5.89133	-59.3565	0.000470237	0.0539554
Post_Gond_F1_1_(paired._trimmed_pairs)_contig_53573	6.10455	68.8104	0.000473143	0.0540943
Post_Gond_F1_1_(paired._trimmed_pairs)_contig_23863	2.44765	5.45526	0.000477565	0.0542994
Post_Gond_F1_1_(paired._trimmed_pairs)_contig_64812	-9.39872	-674.988	0.000479135	0.0542994
Post_Gond_F1_1_(paired._trimmed_pairs)_contig_55909	-9.17624	-578.525	0.000480044	0.0542994
